# Supplementary material for: A national screening for the prevalence and profile of disability types among Egyptian children aged 6–12 years: a community-based population study
Source: BMC Public Health. 2023 Aug 22;23:1599. doi: 10.1186/s12889-023-16489-8 (PMC10463448; doi:10.1186/s12889-023-16489-8)
Supplement: Supplementary file 1 — Additional file 1: S1. Raw data Disability 6-12 years. [file 12889_2023_16489_MOESM1_ESM.xlsx]

## Sheet: Ali_ALL_Gov - Final_labels_�Oct
S1 Raw data S1 Disability 6-12 years
MEMBER_ID	Governorate	sex_	urban_rural_odds	location_broad	no of HH members	does the person has any kind of apparent disability	in school or not	Mother have any health problem during pregnancy	difficult labor	child born less than 7 months (preterm pregnancy)	baby’s weight less than 2.5 kg at birth	child suffer from jaundice after birth	child suffer from bluish discoloration after birth	child suffer from any convulsions	child kept in an incubator for more than two days	child suffer from meningitis	TRANSFER	Mother_Education	Mother_Disability_or_not	mother_work_status	Mother_disability_type	No_Children_1_12years	Twins	Twins_by_number	Mother_relation_to_HHHead	mother_work_status_broad	In_Out_laboutforce_mother	mother age at giving birth	Father_education	Father_B4	motherage_at_birth_broad_category	MemeberID_unique	father_disability_orNOT	Father_disability_type	X1 differ according to age categpry	X2 differ according to age categpry	X3 differ according to age categpry	X4 differ according to age categpry	X5 differ according to age categpry	X6 differ according to age categpry	X7 differ according to age categpry	X8 differ according to age categpry	X9 differ according to age categpry	X10differ according to age categpry	X11 differ according to age categpry	X12 differ according to age categpry	X13 differ according to age categpry	X14 differ according to age categpry	X15 differ according to age categpry
9	Cairo	female	urban	urban	7	No Disablity	yes	no	no	no	no	no	no	no	no	no	The child is not transeferred for suspected delay	High School and technical	No Apaprent Disability	out of labor force :not looking for work	A	2			Wife of HH head	Does not work does not look for work	Oyt of labour force: Does not work does not look for work	28.8	High School and technical	HH Head	18 to less than 35	26	A	A	0	0	0	0	0	0	0	0	0	0	0	0	0	0	0
13	Cairo	male	urban	urban	4	No Disablity	yes	no	no	no	no	no	no	no	no	no	The child is not transeferred for suspected delay	university	No Apaprent Disability	out of labor force :not looking for work	A	2			Wife of HH head	Does not work does not look for work	Oyt of labour force: Does not work does not look for work	27.3	university	HH Head	18 to less than 35	33	A	A	0	0	0	0	0	0	0	0	0	0	0	0	0	0	0
18	Cairo	male	urban	urban	5	No Disablity	yes	no	no	no	no	no	no	no	no	no	The child is not transeferred for suspected delay	university	No Apaprent Disability	Paid work	A	2			Wife of HH head	work (paid-unpaid-his own-employer)	in labour force (employed or unemployed)	35.5	High School and technical	HH Head	35 to less than 40	44	A	A	0	0	0	0	0	0	0	0	0	0	0	0	0	0	0
22	Cairo	female	urban	urban	4	No Disablity	yes	no	no	no	no	no	no	no	no	no	The child is not transeferred for suspected delay	university	No Apaprent Disability	out of labor force :not looking for work	A	2			Wife of HH head	Does not work does not look for work	Oyt of labour force: Does not work does not look for work	25.8	university	HH Head	18 to less than 35	53	A	A	0	0	0	0	0	0	0	0	0	0	0	0	0	0	0
32	Cairo	female	urban	urban	5	No Disablity	yes	no	no	no	no	yes	no	no	no	no	The child is not transeferred for suspected delay	university	No Apaprent Disability	Paid work	A	3			Wife of HH head	work (paid-unpaid-his own-employer)	in labour force (employed or unemployed)	28.2	university	HH Head	18 to less than 35	83	A	A	0	0	0	0	0	0	0	0	0	0	0	0	0	0	0
33	Cairo	female	urban	urban	5	No Disablity	yes	no	no	no	no	no	no	no	no	no	The child is not transeferred for suspected delay	university	No Apaprent Disability	Paid work	A	3			Wife of HH head	work (paid-unpaid-his own-employer)	in labour force (employed or unemployed)	29.4	university	HH Head	18 to less than 35	84	A	A	0	0	0	0	0	0	0	0	0	0	0	0	0	0	0
42	Cairo	female	urban	urban	5	No Disablity	yes	no	no	no	no	yes	no	no	no	no	The child is not transeferred for suspected delay	university	No Apaprent Disability	Paid work	A	2			Wife of HH head	work (paid-unpaid-his own-employer)	in labour force (employed or unemployed)	26.5	university	HH Head	18 to less than 35	104	A	A	0	0	0	0	0	0	0	0	0	0	0	0	0	0	0
43	Cairo	male	urban	urban	5	No Disablity	yes	no	no	no	no	yes	no	no	no	no	The child is not transeferred for suspected delay	university	No Apaprent Disability	Paid work	A	2			Wife of HH head	work (paid-unpaid-his own-employer)	in labour force (employed or unemployed)	29.1	university	HH Head	18 to less than 35	105	A	A	0	0	0	0	0	0	0	0	0	0	0	0	0	0	0
46	Cairo	male	urban	urban	4	No Disablity	yes	no	no	no	no	yes	no	no	no	no	The child is not transeferred for suspected delay	university	No Apaprent Disability	out of labor force :not looking for work	A	2			Wife of HH head	Does not work does not look for work	Oyt of labour force: Does not work does not look for work	23.3	university	HH Head	18 to less than 35	113	A	A	0	0	0	0	0	0	0	0	0	0	0	0	0	0	0
51	Cairo	male	urban	urban	5	No Disablity	yes	no	no	no	no	no	no	no	no	no	The child is not transeferred for suspected delay	university	No Apaprent Disability	out of labor force :not looking for work	A	2			Wife of HH head	Does not work does not look for work	Oyt of labour force: Does not work does not look for work	16.9	High School and technical	HH Head	15 to less than 18	124	A	A	0	0	0	0	0	0	0	0	0	0	0	0	0	0	0
52	Cairo	male	urban	urban	5	No Disablity	yes	no	no	no	no	no	no	no	no	no	The child is not transeferred for suspected delay	university	No Apaprent Disability	out of labor force :not looking for work	A	2			Wife of HH head	Does not work does not look for work	Oyt of labour force: Does not work does not look for work	19.5	High School and technical	HH Head	18 to less than 35	125	A	A	0	0	0	0	0	0	0	0	0	0	0	0	0	0	0
55	Cairo	female	urban	urban	5	No Disablity	yes	no	no	no	no	no	no	no	no	no	The child is not transeferred for suspected delay	university	No Apaprent Disability	Paid work	A	3			Wife of HH head	work (paid-unpaid-his own-employer)	in labour force (employed or unemployed)	28.7	university	HH Head	18 to less than 35	133	A	A	0	0	0	0	0	0	0	0	0	0	0	0	0	0	0
56	Cairo	female	urban	urban	5	No Disablity	yes	no	no	no	no	no	no	no	no	no	The child is not transeferred for suspected delay	university	No Apaprent Disability	Paid work	A	3			Wife of HH head	work (paid-unpaid-his own-employer)	in labour force (employed or unemployed)	30.3	university	HH Head	18 to less than 35	134	A	A	0	0	0	0	0	0	0	0	0	0	0	0	0	0	0
73	Cairo	female	urban	urban	4	No Disablity	yes	no	no	no	no	yes	no	no	no	no	The child is not transeferred for suspected delay	university	No Apaprent Disability	Paid work	A	2			Wife of HH head	work (paid-unpaid-his own-employer)	in labour force (employed or unemployed)	28.5	post grduate	HH Head	18 to less than 35	173	A	A	0	0	0	0	0	0	0	0	0	0	0	0	0	0	0
78	Cairo	female	urban	urban	4	No Disablity	yes	yes	no	no	no	no	no	no	no	no	The child is not transeferred for suspected delay	university	No Apaprent Disability	out of labor force :not looking for work	A	1			Wife of HH head	Does not work does not look for work	Oyt of labour force: Does not work does not look for work	31.2	university	HH Head	18 to less than 35	184	A	A	0	0	0	0	0	0	0	0	0	0	0	0	0	0	0
81	Cairo	female	urban	urban	5	No Disablity	yes	no	no	no	no	yes	no	no	no	no	The child is not transeferred for suspected delay	university	No Apaprent Disability	out of labor force :not looking for work	A	3			Wife of HH head	Does not work does not look for work	Oyt of labour force: Does not work does not look for work	30.2	university	HH Head	18 to less than 35	193	A	A	0	0	0	0	0	0	0	0	0	0	0	0	0	0	0
88	Cairo	male	urban	urban	5	No Disablity	yes	no	no	no	no	no	no	no	yes	no	The child is not transeferred for suspected delay	university	No Apaprent Disability	out of labor force :not looking for work	A	1			Wife of HH head	Does not work does not look for work	Oyt of labour force: Does not work does not look for work	37.4	university	HH Head	35 to less than 40	205	A	A	0	0	0	0	0	0	0	0	0	0	0	0	0	0	0
91	Cairo	female	urban	urban	6	No Disablity	yes	no	no	no	no	no	no	no	no	no	The child is not transeferred for suspected delay	university	No Apaprent Disability	Paid work	A	3			Wife of HH head	work (paid-unpaid-his own-employer)	in labour force (employed or unemployed)	26.8	university	HH Head	18 to less than 35	213	A	A	0	0	0	0	0	0	0	0	0	0	0	0	0	0	0
92	Cairo	female	urban	urban	6	No Disablity	yes	no	no	no	no	yes	no	no	yes	no	The child is not transeferred for suspected delay	university	No Apaprent Disability	Paid work	A	3			Wife of HH head	work (paid-unpaid-his own-employer)	in labour force (employed or unemployed)	29.8	university	HH Head	18 to less than 35	214	A	A	0	0	0	0	0	0	0	0	0	0	0	0	0	0	0
97	Cairo	male	urban	urban	5	No Disablity	yes	no	no	no	no	no	no	no	no	no	The child is not transeferred for suspected delay	university	No Apaprent Disability	out of labor force :not looking for work	A	3			Wife of HH head	Does not work does not look for work	Oyt of labour force: Does not work does not look for work	23.1	university	HH Head	18 to less than 35	223	A	A	0	0	0	0	0	0	0	0	0	0	0	0	0	0	0
98	Cairo	female	urban	urban	5	No Disablity	yes	no	no	no	no	no	no	no	no	no	The child is not transeferred for suspected delay	university	No Apaprent Disability	out of labor force :not looking for work	A	3			Wife of HH head	Does not work does not look for work	Oyt of labour force: Does not work does not look for work	24.3	university	HH Head	18 to less than 35	224	A	A	0	0	0	0	0	0	0	0	0	0	0	0	0	0	0
104	Cairo	male	urban	urban	7	No Disablity	yes	no	no	no	no	no	no	no	no	no	The child is not transeferred for suspected delay	High School and technical	No Apaprent Disability	out of labor force :not looking for work	A	3			Wife of HH head	Does not work does not look for work	Oyt of labour force: Does not work does not look for work	24.2	Prep	HH Head	18 to less than 35	235	A	A	0	0	0	0	0	0	0	0	0	0	0	0	0	0	0
109	Cairo	female	urban	urban	7	No Disablity	yes	no	no	no	no	no	no	no	no	no	The child is not transeferred for suspected delay	university	No Apaprent Disability	out of labor force :not looking for work	A	3			Wife of HH head	Does not work does not look for work	Oyt of labour force: Does not work does not look for work	26.8	Prep	HH Head	18 to less than 35	243	A	A	0	0	0	0	0	0	0	0	0	0	0	0	0	0	0
110	Cairo	female	urban	urban	7	No Disablity	yes	no	no	no	no	no	no	no	no	no	The child is not transeferred for suspected delay	university	No Apaprent Disability	out of labor force :not looking for work	A	3			Wife of HH head	Does not work does not look for work	Oyt of labour force: Does not work does not look for work	29.5	Prep	HH Head	18 to less than 35	244	A	A	0	0	0	0	0	0	0	0	0	0	0	0	0	0	0
116	Cairo	female	urban	urban	6	No Disablity	yes	no	no	no	no	no	no	no	no	no	The child is not transeferred for suspected delay	High School and technical	No Apaprent Disability	out of labor force :not looking for work	A	3			Wife of HH head	Does not work does not look for work	Oyt of labour force: Does not work does not look for work	19.9	university	HH Head	18 to less than 35	253	A	A	0	0	0	0	0	0	0	0	0	0	0	0	0	0	0
122	Cairo	male	urban	urban	4	No Disablity	yes	no	no	no	no	no	no	no	no	no	The child is not transeferred for suspected delay	university	No Apaprent Disability	out of labor force :not looking for work	A	2			Wife of HH head	Does not work does not look for work	Oyt of labour force: Does not work does not look for work	16	university	HH Head	15 to less than 18	263	A	A	0	0	0	0	0	0	0	0	0	0	0	0	0	0	0
129	Cairo	male	urban	urban	6	No Disablity	yes	no	no	no	no	no	no	no	yes	no	The child is not transeferred for suspected delay	Illeterate	No Apaprent Disability	out of labor force :not looking for work	A	1			Wife of HH head	Does not work does not look for work	Oyt of labour force: Does not work does not look for work	35.2	Read and write	HH Head	35 to less than 40	276	A	A	0	0	0	0	0	0	0	0	0	0	0	0	0	0	0
138	Cairo	female	urban	urban	5	No Disablity	yes	no	no	no	no	no	no	no	no	no	The child is not transeferred for suspected delay	university	No Apaprent Disability	out of labor force :not looking for work	A	2			Wife of HH head	Does not work does not look for work	Oyt of labour force: Does not work does not look for work	26.5	university	HH Head	18 to less than 35	294	A	A	0	0	0	0	0	0	0	0	0	0	0	0	0	0	0
142	Cairo	female	urban	urban	6	No Disablity	yes	no	no	no	no	no	no	no	no	no	The child is not transeferred for suspected delay	High School and technical	No Apaprent Disability	out of labor force :not looking for work	A	4			Wife of HH head	Does not work does not look for work	Oyt of labour force: Does not work does not look for work	21.3	High School and technical	HH Head	18 to less than 35	303	A	A	0	0	0	0	0	0	0	0	0	0	0	0	0	0	0
143	Cairo	male	urban	urban	6	No Disablity	yes	no	no	no	no	no	no	no	no	no	The child is not transeferred for suspected delay	High School and technical	No Apaprent Disability	out of labor force :not looking for work	A	4			Wife of HH head	Does not work does not look for work	Oyt of labour force: Does not work does not look for work	23.8	High School and technical	HH Head	18 to less than 35	304	A	A	0	0	0	0	0	0	0	0	0	0	0	0	0	0	0
151	Cairo	male	urban	urban	7	No Disablity	yes	no	no	no	no	yes	no	no	no	no	The child is not transeferred for suspected delay	university	No Apaprent Disability	out of labor force :not looking for work	A	2			Wife of HH head	Does not work does not look for work	Oyt of labour force: Does not work does not look for work	32.5	High School and technical	HH Head	18 to less than 35	316	A	A	0	0	0	0	0	0	0	0	0	0	0	0	0	0	0
152	Cairo	female	urban	urban	7	No Disablity	yes	no	no	no	no	yes	no	no	no	no	The child is not transeferred for suspected delay	university	No Apaprent Disability	out of labor force :not looking for work	A	2			Wife of HH head	Does not work does not look for work	Oyt of labour force: Does not work does not look for work	35.4	High School and technical	HH Head	35 to less than 40	317	A	A	0	0	0	0	0	0	0	0	0	0	0	0	0	0	0
157	Cairo	male	urban	urban	6	No Disablity	yes	no	no	no	no	yes	no	no	yes	no	The child is not transeferred for suspected delay	Above intermediate	No Apaprent Disability	out of labor force :not looking for work	A	2			Wife of HH head	Does not work does not look for work	Oyt of labour force: Does not work does not look for work	25.2	Prep	HH Head	18 to less than 35	325	A	A	0	0	0	0	0	0	0	0	0	0	0	0	0	0	0
161	Cairo	male	urban	urban	4	Disable	yes	yes	no	no	no	yes	no	no	no	no	The child is not transeferred for suspected delay	university	No Apaprent Disability	out of labor force :not looking for work	A	2			Wife of HH head	Does not work does not look for work	Oyt of labour force: Does not work does not look for work	22	university	HH Head	18 to less than 35	333	A	A	0	0	0	0	0	0	0	0	0	0	0	0	0	0	0
170	Cairo	male	urban	urban	4	Disable	yes	no	no	no	no	no	no	no	no	no	The child is transferred for suspected delay	High School and technical	No Apaprent Disability	out of labor force :not looking for work	A	1			Wife of HH head	Does not work does not look for work	Oyt of labour force: Does not work does not look for work	27	Prep	HH Head	18 to less than 35	354	A	A	0	0	0	0	0	0	0	yes	0	0	0	0	0	0	0
173	Cairo	male	urban	urban	4	No Disablity	yes	no	no	no	no	no	no	no	no	no	The child is not transeferred for suspected delay	Above intermediate	No Apaprent Disability	out of labor force :not looking for work	A	2			Wife of HH head	Does not work does not look for work	Oyt of labour force: Does not work does not look for work	23.3	Above intermediate	HH Head	18 to less than 35	363	A	A	0	0	0	0	0	0	0	0	0	0	0	0	0	0	0
174	Cairo	female	urban	urban	4	No Disablity	yes	no	no	no	no	no	no	no	no	no	The child is not transeferred for suspected delay	Above intermediate	No Apaprent Disability	out of labor force :not looking for work	A	2			Wife of HH head	Does not work does not look for work	Oyt of labour force: Does not work does not look for work	24.4	Above intermediate	HH Head	18 to less than 35	364	A	A	0	0	0	0	0	0	0	0	0	0	0	0	0	0	0
179	Cairo	male	urban	urban	7	No Disablity	yes	no	no	no	no	no	no	no	no	no	The child is not transeferred for suspected delay	Read and write	No Apaprent Disability	out of labor force :not looking for work	A	3			Wife of HH head	Does not work does not look for work	Oyt of labour force: Does not work does not look for work	18.5	High School and technical	HH Head	18 to less than 35	375	A	A	0	0	0	0	0	0	0	0	0	0	0	0	0	0	0
184	Cairo	male	urban	urban	4	No Disablity	yes	no	no	no	no	yes	no	no	no	no	The child is not transeferred for suspected delay	university	No Apaprent Disability	out of labor force :not looking for work	A	2			Wife of HH head	Does not work does not look for work	Oyt of labour force: Does not work does not look for work	25.3	university	HH Head	18 to less than 35	383	A	A	0	0	0	0	0	0	0	0	0	0	0	0	0	0	0
194	Cairo	male	urban	urban	5	No Disablity	yes	no	no	no	no	no	no	no	no	no	The child is not transeferred for suspected delay	university	No Apaprent Disability	out of labor force :not looking for work	A	2			Wife of HH head	Does not work does not look for work	Oyt of labour force: Does not work does not look for work	27.3	university	HH Head	18 to less than 35	404	A	A	0	0	0	0	0	0	0	0	0	0	0	0	0	0	0
195	Cairo	female	urban	urban	5	No Disablity	yes	no	no	no	no	no	no	no	no	no	The child is not transeferred for suspected delay	university	No Apaprent Disability	out of labor force :not looking for work	A	2			Wife of HH head	Does not work does not look for work	Oyt of labour force: Does not work does not look for work	28.7	university	HH Head	18 to less than 35	405	A	A	0	0	0	0	0	0	0	0	0	0	0	0	0	0	0
198	Cairo	female	urban	urban	5	No Disablity	yes	no	no	no	no	yes	no	no	no	no	The child is not transeferred for suspected delay	university	No Apaprent Disability	Paid work	A	3			Wife of HH head	work (paid-unpaid-his own-employer)	in labour force (employed or unemployed)	24.4	university	HH Head	18 to less than 35	413	A	A	0	0	0	0	0	0	0	0	0	0	0	0	0	0	0
205	Cairo	male	urban	urban	5	No Disablity	yes	no	no	no	no	no	no	no	no	no	The child is not transeferred for suspected delay	post grduate	No Apaprent Disability	Paid work	A	1			Wife of HH head	work (paid-unpaid-his own-employer)	in labour force (employed or unemployed)	32.9	university	HH Head	18 to less than 35	425	A	A	0	0	0	0	0	0	0	0	0	0	0	0	0	0	0
210	Cairo	male	urban	urban	5	Disable	yes	no	no	no	no	no	no	no	no	no	The child is not transeferred for suspected delay	Illeterate	No Apaprent Disability	out of labor force :not looking for work	A	1			Wife of HH head	Does not work does not look for work	Oyt of labour force: Does not work does not look for work	28.5	Prep	HH Head	18 to less than 35	435	A	A	0	0	0	0	0	0	0	0	0	0	0	0	0	0	0
215	Cairo	female	urban	urban	5	No Disablity	yes	no	no	no	no	yes	no	no	yes	no	The child is not transeferred for suspected delay	university	No Apaprent Disability	out of labor force :not looking for work	A	1			Wife of HH head	Does not work does not look for work	Oyt of labour force: Does not work does not look for work	36.5	university	HH Head	35 to less than 40	445	A	A	0	0	0	0	0	0	0	0	0	0	0	0	0	0	0
227	Cairo	female	urban	urban	6	No Disablity	yes	no	no	no	no	no	no	no	no	no	The child is not transeferred for suspected delay	Illeterate	No Apaprent Disability	out of labor force :not looking for work	A	1			Wife of HH head	Does not work does not look for work	Oyt of labour force: Does not work does not look for work	28.8	Illeterate	HH Head	18 to less than 35	476	A	A	0	0	0	0	0	0	0	0	0	0	0	0	0	0	0
238	Cairo	male	urban	urban	4	No Disablity	yes	no	no	no	no	no	no	no	no	no	The child is not transeferred for suspected delay	university	No Apaprent Disability	Paid work	A	2			Wife of HH head	work (paid-unpaid-his own-employer)	in labour force (employed or unemployed)	30.3	university	HH Head	18 to less than 35	503	A	A	0	0	0	0	0	0	0	0	0	0	0	0	0	0	0
244	Cairo	female	urban	urban	5	No Disablity	yes	no	no	no	no	no	no	no	no	no	The child is not transeferred for suspected delay	High School and technical	No Apaprent Disability	out of labor force :not looking for work	A	1			Wife of HH head	Does not work does not look for work	Oyt of labour force: Does not work does not look for work	39.4	High School and technical	HH Head	35 to less than 40	515	A	A	0	0	0	0	0	0	0	0	0	0	0	0	0	0	0
247	Cairo	female	urban	urban	5	No Disablity	yes	no	no	no	no	no	no	no	no	no	The child is not transeferred for suspected delay	Read and write	No Apaprent Disability	out of labor force :not looking for work	A	3	1	2	Wife of HH head	Does not work does not look for work	Oyt of labour force: Does not work does not look for work	20.4	High School and technical	HH Head	18 to less than 35	523	A	A	0	0	0	0	0	0	0	0	0	0	0	0	0	0	0
248	Cairo	female	urban	urban	5	No Disablity	yes	no	no	no	no	no	no	no	no	no	The child is not transeferred for suspected delay	Read and write	No Apaprent Disability	out of labor force :not looking for work	A	3	1	2	Wife of HH head	Does not work does not look for work	Oyt of labour force: Does not work does not look for work	20.4	High School and technical	HH Head	18 to less than 35	524	A	A	0	0	0	0	0	0	0	0	0	0	0	0	0	0	0
249	Cairo	male	urban	urban	5	No Disablity	yes	no	no	no	no	yes	no	no	no	no	The child is not transeferred for suspected delay	Read and write	No Apaprent Disability	out of labor force :not looking for work	A	3			Wife of HH head	Does not work does not look for work	Oyt of labour force: Does not work does not look for work	22.9	High School and technical	HH Head	18 to less than 35	525	A	A	0	0	0	0	0	0	0	0	0	0	0	0	0	0	0
258	Cairo	male	urban	urban	5	No Disablity	yes	no	no	no	no	no	no	no	no	no	The child is not transeferred for suspected delay	university	No Apaprent Disability	Paid work	A	2			Wife of HH head	work (paid-unpaid-his own-employer)	in labour force (employed or unemployed)	29.3	university	HH Head	18 to less than 35	543	A	A	0	0	0	0	0	0	0	0	0	0	0	0	0	0	0
266	Cairo	female	urban	urban	6	No Disablity	yes	no	no	no	no	no	no	no	no	no	The child is not transeferred for suspected delay	Prep	No Apaprent Disability	out of labor force :not looking for work	A	1			Wife of HH head	Does not work does not look for work	Oyt of labour force: Does not work does not look for work	29.8	Prep	HH Head	18 to less than 35	556	A	A	0	0	0	0	0	0	0	0	0	0	0	0	0	0	0
275	Cairo	female	urban	urban	5	No Disablity	yes	no	no	no	no	no	no	no	no	no	The child is not transeferred for suspected delay	Read and write	No Apaprent Disability	out of labor force :not looking for work	A	1			Wife of HH head	Does not work does not look for work	Oyt of labour force: Does not work does not look for work	43.3	Read and write	HH Head	40 +	575	A	A	0	0	0	0	0	0	0	0	0	0	0	0	0	0	0
279	Cairo	female	urban	urban	5	No Disablity	yes	no	yes	no	no	no	no	no	no	no	The child is not transeferred for suspected delay	High School and technical	No Apaprent Disability	out of labor force :not looking for work	A	2			Wife of HH head	Does not work does not look for work	Oyt of labour force: Does not work does not look for work	33.3	Above intermediate	HH Head	18 to less than 35	584	A	A	0	0	0	0	0	0	0	0	0	0	0	0	0	0	0
311	Cairo	male	urban	urban	4	No Disablity	yes	no	no	no	no	no	no	no	no	no	The child is transferred for suspected delay	Read and write	No Apaprent Disability	out of labor force :not looking for work	A	1			Wife of HH head	Does not work does not look for work	Oyt of labour force: Does not work does not look for work	22.1	Illeterate	HH Head	18 to less than 35	654	A	A	yes	yes	yes	yes	yes	yes	yes	yes	yes	0	0	0	0	0	0
319	Cairo	male	urban	urban	4	No Disablity	yes	no	no	no	no	no	no	no	no	no	The child is not transeferred for suspected delay	university	No Apaprent Disability	Paid work	A	1			Wife of HH head	work (paid-unpaid-his own-employer)	in labour force (employed or unemployed)	32.1	university	HH Head	18 to less than 35	674	A	A	0	0	0	0	0	0	0	0	0	0	0	0	0	0	0
323	Cairo	male	urban	urban	5	No Disablity	yes	no	yes	no	no	no	no	no	no	no	The child is not transeferred for suspected delay	Illeterate	No Apaprent Disability	out of labor force :not looking for work	A	2			Wife of HH head	Does not work does not look for work	Oyt of labour force: Does not work does not look for work	25.2	Illeterate	HH Head	18 to less than 35	684	A	A	0	0	0	0	0	0	0	0	0	0	0	0	0	0	0
334	Cairo	female	urban	urban	5	No Disablity	yes	no	yes	no	no	no	no	no	no	no	The child is transferred for suspected delay	Read and write	No Apaprent Disability	out of labor force :not looking for work	A	3			Wife of HH head	Does not work does not look for work	Oyt of labour force: Does not work does not look for work	27.3	High School and technical	HH Head	18 to less than 35	713	A	A	0	0	0	yes	0	0	0	0	0	0	0	0	0	0	0
339	Cairo	female	urban	urban	3	No Disablity	yes	no	yes	no	no	no	no	no	no	no	The child is not transeferred for suspected delay	university	No Apaprent Disability	out of labor force :not looking for work	A	1			Wife of HH head	Does not work does not look for work	Oyt of labour force: Does not work does not look for work	22.8	High School and technical	HH Head	18 to less than 35	723	A	A	0	0	0	0	0	0	0	0	0	0	0	0	0	0	0
343	Cairo	male	urban	urban	5	No Disablity	yes	no	no	no	no	no	no	no	no	no	The child is transferred for suspected delay	Read and write	No Apaprent Disability	out of labor force :not looking for work	A	2			Wife of HH head	Does not work does not look for work	Oyt of labour force: Does not work does not look for work	20.3	High School and technical	HH Head	18 to less than 35	734	A	A	0	0	yes	0	0	0	0	0	0	0	0	0	0	0	0
350	Cairo	female	urban	urban	6	No Disablity	yes	no	no	no	no	no	no	no	no	no	The child is not transeferred for suspected delay	Illeterate	No Apaprent Disability	out of labor force :not looking for work	A	1			other relationship type	Does not work does not look for work	Oyt of labour force: Does not work does not look for work	23.8	Illeterate	HH Head	18 to less than 35	746	A	A	0	0	0	0	0	0	0	0	0	0	0	0	0	0	0
359	Cairo	male	urban	urban	5	No Disablity	yes	no	no	no	no	no	no	no	no	no	The child is not transeferred for suspected delay	Illeterate	No Apaprent Disability	out of labor force :not looking for work	A	1			Wife of HH head	Does not work does not look for work	Oyt of labour force: Does not work does not look for work	27.3	Primary	HH Head	18 to less than 35	765	A	A	0	0	0	0	0	0	0	0	0	0	0	0	0	0	0
362	Cairo	female	urban	urban	4	No Disablity	yes	no	no	no	no	no	no	no	no	no	The child is not transeferred for suspected delay	university	No Apaprent Disability	out of labor force :not looking for work	A	2			Wife of HH head	Does not work does not look for work	Oyt of labour force: Does not work does not look for work	30.8	university	HH Head	18 to less than 35	773	A	A	0	0	0	0	0	0	0	0	0	0	0	0	0	0	0
366	Cairo	female	urban	urban	5	No Disablity	yes	no	no	no	no	no	no	no	no	no	The child is not transeferred for suspected delay	university	No Apaprent Disability	out of labor force :not looking for work	A	3			Wife of HH head	Does not work does not look for work	Oyt of labour force: Does not work does not look for work	26	university	HH Head	18 to less than 35	783	A	A	0	0	0	0	0	0	0	0	0	0	0	0	0	0	0
367	Cairo	male	urban	urban	5	No Disablity	yes	no	no	no	no	no	no	no	no	no	The child is not transeferred for suspected delay	university	No Apaprent Disability	out of labor force :not looking for work	A	3			Wife of HH head	Does not work does not look for work	Oyt of labour force: Does not work does not look for work	27.6	university	HH Head	18 to less than 35	784	A	A	0	0	0	0	0	0	0	0	0	0	0	0	0	0	0
373	Cairo	male	urban	urban	2	No Disablity	yes	no	no	no	no	no	no	no	no	no	The child is not transeferred for suspected delay	the child has no moyther in the house	The child has no mother in the HH	the child has no mother in the HH	99	1			his/her mother is not in the HH	The child has no mother in the HH	The child has no mother in the HH	the child has no mother in the HH	the child has no father in the HH	the child has no mother is not in the HH	99	802	99	#N/A	0	0	0	0	0	0	0	0	0	0	0	0	0	0	0
376	Cairo	male	urban	urban	6	No Disablity	yes	no	no	no	no	no	no	no	no	no	The child is not transeferred for suspected delay	Prep	No Apaprent Disability	out of labor force :not looking for work	A	4			Wife of HH head	Does not work does not look for work	Oyt of labour force: Does not work does not look for work	23.8	Above intermediate	HH Head	18 to less than 35	813	A	A	0	0	0	0	0	0	0	0	0	0	0	0	0	0	0
377	Cairo	male	urban	urban	6	No Disablity	yes	no	no	no	no	no	no	no	no	no	The child is not transeferred for suspected delay	Prep	No Apaprent Disability	out of labor force :not looking for work	A	4			Wife of HH head	Does not work does not look for work	Oyt of labour force: Does not work does not look for work	24.3	Above intermediate	HH Head	18 to less than 35	814	A	A	0	0	0	0	0	0	0	0	0	0	0	0	0	0	0
382	Cairo	female	urban	urban	5	No Disablity	yes	no	no	no	no	no	no	no	no	no	The child is not transeferred for suspected delay	university	No Apaprent Disability	out of labor force :not looking for work	A	3			Wife of HH head	Does not work does not look for work	Oyt of labour force: Does not work does not look for work	26.9	university	HH Head	18 to less than 35	823	A	A	0	0	0	0	0	0	0	0	0	0	0	0	0	0	0
383	Cairo	male	urban	urban	5	No Disablity	yes	no	no	no	no	no	no	no	no	no	The child is not transeferred for suspected delay	university	No Apaprent Disability	out of labor force :not looking for work	A	3			Wife of HH head	Does not work does not look for work	Oyt of labour force: Does not work does not look for work	28.6	university	HH Head	18 to less than 35	824	A	A	0	0	0	0	0	0	0	0	0	0	0	0	0	0	0
384	Cairo	female	urban	urban	5	No Disablity	yes	no	no	no	no	no	no	no	no	no	The child is not transeferred for suspected delay	university	No Apaprent Disability	out of labor force :not looking for work	A	3			Wife of HH head	Does not work does not look for work	Oyt of labour force: Does not work does not look for work	30.5	university	HH Head	18 to less than 35	825	A	A	0	0	0	0	0	0	0	0	0	0	0	0	0	0	0
387	Cairo	male	urban	urban	6	No Disablity	yes	no	no	no	no	no	no	no	no	no	The child is transferred for suspected delay	university	No Apaprent Disability	out of labor force :not looking for work	A	4			Wife of HH head	Does not work does not look for work	Oyt of labour force: Does not work does not look for work	27	university	HH Head	18 to less than 35	833	A	A	0	0	0	yes	0	0	0	0	0	0	0	0	0	0	0
388	Cairo	male	urban	urban	6	No Disablity	yes	no	no	no	no	no	no	no	no	no	The child is transferred for suspected delay	university	No Apaprent Disability	out of labor force :not looking for work	A	4			Wife of HH head	Does not work does not look for work	Oyt of labour force: Does not work does not look for work	28.1	university	HH Head	18 to less than 35	834	A	A	0	0	0	0	0	0	0	yes	0	0	0	0	0	0	0
389	Cairo	female	urban	urban	6	No Disablity	yes	no	no	no	no	no	no	no	no	no	The child is not transeferred for suspected delay	university	No Apaprent Disability	out of labor force :not looking for work	A	4			Wife of HH head	Does not work does not look for work	Oyt of labour force: Does not work does not look for work	30.3	university	HH Head	18 to less than 35	835	A	A	0	0	0	0	0	0	0	0	0	0	0	0	0	0	0
395	Cairo	male	urban	urban	5	No Disablity	yes	no	no	no	no	no	no	no	no	no	The child is not transeferred for suspected delay	university	No Apaprent Disability	out of labor force :not looking for work	A	1			Wife of HH head	Does not work does not look for work	Oyt of labour force: Does not work does not look for work	32.1	university	HH Head	18 to less than 35	845	A	A	0	0	0	0	0	0	0	0	0	0	0	0	0	0	0
399	Cairo	male	urban	urban	8	No Disablity	yes	no	no	no	no	no	no	no	no	no	The child is not transeferred for suspected delay	4 years istitute	No Apaprent Disability	out of labor force :not looking for work	A	4			Wife of HH head	Does not work does not look for work	Oyt of labour force: Does not work does not look for work	34.3	university	HH Head	18 to less than 35	854	A	A	0	0	0	0	0	0	0	0	0	0	0	0	0	0	0
400	Cairo	male	urban	urban	8	No Disablity	yes	no	no	no	no	no	no	no	no	no	The child is not transeferred for suspected delay	4 years istitute	No Apaprent Disability	out of labor force :not looking for work	A	4			Wife of HH head	Does not work does not look for work	Oyt of labour force: Does not work does not look for work	35.5	university	HH Head	35 to less than 40	855	A	A	0	0	0	0	0	0	0	0	0	0	0	0	0	0	0
401	Cairo	female	urban	urban	8	No Disablity	yes	no	no	no	no	no	no	no	no	no	The child is not transeferred for suspected delay	4 years istitute	No Apaprent Disability	out of labor force :not looking for work	A	4			Wife of HH head	Does not work does not look for work	Oyt of labour force: Does not work does not look for work	39.2	university	HH Head	35 to less than 40	856	A	A	0	0	0	0	0	0	0	0	0	0	0	0	0	0	0
406	Cairo	male	urban	urban	4	No Disablity	yes	no	no	no	no	no	no	no	no	no	The child is not transeferred for suspected delay	university	No Apaprent Disability	Paid work	A	2			Wife of HH head	work (paid-unpaid-his own-employer)	in labour force (employed or unemployed)	27.5	university	HH Head	18 to less than 35	863	A	A	0	0	0	0	0	0	0	0	0	0	0	0	0	0	0
407	Cairo	female	urban	urban	4	No Disablity	yes	no	no	no	no	no	no	no	no	no	The child is not transeferred for suspected delay	university	No Apaprent Disability	Paid work	A	2			Wife of HH head	work (paid-unpaid-his own-employer)	in labour force (employed or unemployed)	30	university	HH Head	18 to less than 35	864	A	A	0	0	0	0	0	0	0	0	0	0	0	0	0	0	0
411	Cairo	female	urban	urban	4	No Disablity	yes	no	no	no	no	no	no	no	no	no	The child is not transeferred for suspected delay	university	No Apaprent Disability	out of labor force :not looking for work	A	1			Wife of HH head	Does not work does not look for work	Oyt of labour force: Does not work does not look for work	30.8	university	HH Head	18 to less than 35	874	A	A	0	0	0	0	0	0	0	0	0	0	0	0	0	0	0
414	Cairo	male	urban	urban	4	No Disablity	yes	no	no	no	no	no	no	no	no	no	The child is not transeferred for suspected delay	university	No Apaprent Disability	Paid work	A	2			Wife of HH head	work (paid-unpaid-his own-employer)	in labour force (employed or unemployed)	23.8	university	HH Head	18 to less than 35	883	A	A	0	0	0	0	0	0	0	0	0	0	0	0	0	0	0
415	Cairo	male	urban	urban	4	No Disablity	yes	no	no	no	no	no	no	no	no	no	The child is not transeferred for suspected delay	university	No Apaprent Disability	Paid work	A	2			Wife of HH head	work (paid-unpaid-his own-employer)	in labour force (employed or unemployed)	28.3	university	HH Head	18 to less than 35	884	A	A	0	0	0	0	0	0	0	0	0	0	0	0	0	0	0
423	Cairo	male	urban	urban	5	No Disablity	yes	no	no	no	no	no	no	no	no	no	The child is not transeferred for suspected delay	4 years istitute	No Apaprent Disability	Paid work	A	1			Wife of HH head	work (paid-unpaid-his own-employer)	in labour force (employed or unemployed)	33.8	university	HH Head	18 to less than 35	905	A	A	0	0	0	0	0	0	0	0	0	0	0	0	0	0	0
438	Cairo	male	urban	urban	4	No Disablity	yes	no	no	no	no	no	no	no	no	no	The child is not transeferred for suspected delay	university	No Apaprent Disability	Paid work	A	2			Wife of HH head	work (paid-unpaid-his own-employer)	in labour force (employed or unemployed)	27.5	university	HH Head	18 to less than 35	943	A	A	0	0	0	0	0	0	0	0	0	0	0	0	0	0	0
439	Cairo	male	urban	urban	4	No Disablity	yes	no	no	no	no	no	no	no	no	no	The child is not transeferred for suspected delay	university	No Apaprent Disability	Paid work	A	2			Wife of HH head	work (paid-unpaid-his own-employer)	in labour force (employed or unemployed)	30.3	university	HH Head	18 to less than 35	944	A	A	0	0	0	0	0	0	0	0	0	0	0	0	0	0	0
442	Cairo	male	urban	urban	4	No Disablity	yes	no	no	no	no	no	no	no	no	no	The child is not transeferred for suspected delay	the child has no moyther in the house	The child has no mother in the HH	the child has no mother in the HH	99	2			his/her mother is not in the HH	The child has no mother in the HH	The child has no mother in the HH	the child has no mother in the HH	4 years istitute	HH Head	99	953	A	A	0	0	0	0	0	0	0	0	0	0	0	0	0	0	0
443	Cairo	female	urban	urban	4	No Disablity	yes	no	no	no	no	no	no	no	no	no	The child is not transeferred for suspected delay	the child has no moyther in the house	The child has no mother in the HH	the child has no mother in the HH	99	2			his/her mother is not in the HH	The child has no mother in the HH	The child has no mother in the HH	the child has no mother in the HH	4 years istitute	HH Head	99	954	A	A	0	0	0	0	0	0	0	0	0	0	0	0	0	0	0
446	Cairo	male	urban	urban	4	No Disablity	yes	no	no	no	no	no	no	no	no	no	The child is not transeferred for suspected delay	university	No Apaprent Disability	out of labor force :not looking for work	A	2			Wife of HH head	Does not work does not look for work	Oyt of labour force: Does not work does not look for work	23.4	university	HH Head	18 to less than 35	963	A	A	0	0	0	0	0	0	0	0	0	0	0	0	0	0	0
447	Cairo	female	urban	urban	4	No Disablity	yes	no	no	no	no	no	no	no	no	no	The child is not transeferred for suspected delay	university	No Apaprent Disability	out of labor force :not looking for work	A	2			Wife of HH head	Does not work does not look for work	Oyt of labour force: Does not work does not look for work	25.3	university	HH Head	18 to less than 35	964	A	A	0	0	0	0	0	0	0	0	0	0	0	0	0	0	0
450	Cairo	female	urban	urban	6	No Disablity	yes	no	no	no	no	no	no	no	no	no	The child is not transeferred for suspected delay	university	No Apaprent Disability	Paid work	A	4			Wife of HH head	work (paid-unpaid-his own-employer)	in labour force (employed or unemployed)	24.7	university	HH Head	18 to less than 35	973	A	A	0	0	0	0	0	0	0	0	0	0	0	0	0	0	0
451	Cairo	female	urban	urban	6	No Disablity	yes	no	no	no	no	no	no	no	no	no	The child is not transeferred for suspected delay	university	No Apaprent Disability	Paid work	A	4			Wife of HH head	work (paid-unpaid-his own-employer)	in labour force (employed or unemployed)	26.9	university	HH Head	18 to less than 35	974	A	A	0	0	0	0	0	0	0	0	0	0	0	0	0	0	0
452	Cairo	male	urban	urban	6	No Disablity	yes	no	no	no	no	no	no	no	no	no	The child is not transeferred for suspected delay	university	No Apaprent Disability	Paid work	A	4			Wife of HH head	work (paid-unpaid-his own-employer)	in labour force (employed or unemployed)	29.3	university	HH Head	18 to less than 35	975	A	A	0	0	0	0	0	0	0	0	0	0	0	0	0	0	0
460	Cairo	female	urban	urban	4	No Disablity	yes	no	no	no	no	no	no	no	no	no	The child is not transeferred for suspected delay	4 years istitute	No Apaprent Disability	out of labor force :not looking for work	A	2			Wife of HH head	Does not work does not look for work	Oyt of labour force: Does not work does not look for work	20.4	4 years istitute	HH Head	18 to less than 35	993	A	A	0	0	0	0	0	0	0	0	0	0	0	0	0	0	0
469	Cairo	female	urban	urban	4	No Disablity	yes	no	no	no	no	no	no	no	no	no	The child is not transeferred for suspected delay	university	No Apaprent Disability	out of labor force :not looking for work	A	1			Wife of HH head	Does not work does not look for work	Oyt of labour force: Does not work does not look for work	32.6	university	HH Head	18 to less than 35	1014	A	A	0	0	0	0	0	0	0	0	0	0	0	0	0	0	0
472	Cairo	male	urban	urban	4	No Disablity	yes	no	no	no	no	no	no	no	no	no	The child is not transeferred for suspected delay	university	No Apaprent Disability	out of labor force :not looking for work	A	2			Wife of HH head	Does not work does not look for work	Oyt of labour force: Does not work does not look for work	24.3	university	HH Head	18 to less than 35	1023	A	A	0	0	0	0	0	0	0	0	0	0	0	0	0	0	0
476	Cairo	male	urban	urban	5	No Disablity	yes	no	no	no	no	no	no	no	no	no	The child is not transeferred for suspected delay	university	No Apaprent Disability	out of labor force :not looking for work	A	3			Wife of HH head	Does not work does not look for work	Oyt of labour force: Does not work does not look for work	26.4	university	HH Head	18 to less than 35	1033	A	A	0	0	0	0	0	0	0	0	0	0	0	0	0	0	0
477	Cairo	male	urban	urban	5	No Disablity	yes	no	no	no	no	no	no	no	no	no	The child is not transeferred for suspected delay	university	No Apaprent Disability	out of labor force :not looking for work	A	3			Wife of HH head	Does not work does not look for work	Oyt of labour force: Does not work does not look for work	29.3	university	HH Head	18 to less than 35	1034	A	A	0	0	0	0	0	0	0	0	0	0	0	0	0	0	0
482	Cairo	female	urban	urban	4	No Disablity	yes	no	no	no	no	no	no	no	no	no	The child is not transeferred for suspected delay	university	No Apaprent Disability	out of labor force :not looking for work	A	1			Wife of HH head	Does not work does not look for work	Oyt of labour force: Does not work does not look for work	30.3	university	HH Head	18 to less than 35	1044	A	A	0	0	0	0	0	0	0	0	0	0	0	0	0	0	0
484	Cairo	female	urban	urban	2	No Disablity	yes	no	no	no	no	no	no	no	no	no	The child is not transeferred for suspected delay	university	No Apaprent Disability	Paid work	A	1			HH Head	work (paid-unpaid-his own-employer)	in labour force (employed or unemployed)	28.7	the child has no father in the HH	the child has no mother is not in the HH	18 to less than 35	1052	99	#N/A	0	0	0	0	0	0	0	0	0	0	0	0	0	0	0
494	Cairo	female	urban	urban	5	No Disablity	yes	no	no	no	no	no	no	no	no	no	The child is not transeferred for suspected delay	university	No Apaprent Disability	out of labor force :not looking for work	A	1			Wife of HH head	Does not work does not look for work	Oyt of labour force: Does not work does not look for work	38.7	university	HH Head	35 to less than 40	1075	A	A	0	0	0	0	0	0	0	0	0	0	0	0	0	0	0
504	Cairo	male	urban	urban	5	No Disablity	yes	no	no	no	no	no	no	no	no	no	The child is not transeferred for suspected delay	university	No Apaprent Disability	Paid work	A	1			Wife of HH head	work (paid-unpaid-his own-employer)	in labour force (employed or unemployed)	34.4	university	HH Head	18 to less than 35	1095	A	A	0	0	0	0	0	0	0	0	0	0	0	0	0	0	0
507	Cairo	female	urban	urban	4	No Disablity	yes	no	no	no	no	no	no	no	no	no	The child is not transeferred for suspected delay	university	No Apaprent Disability	out of labor force :not looking for work	A	2			Wife of HH head	Does not work does not look for work	Oyt of labour force: Does not work does not look for work	27.4	university	HH Head	18 to less than 35	1103	A	A	0	0	0	0	0	0	0	0	0	0	0	0	0	0	0
521	Cairo	male	urban	urban	4	No Disablity	yes	no	no	no	no	no	no	no	no	no	The child is not transeferred for suspected delay	university	No Apaprent Disability	out of labor force :not looking for work	A	2			Wife of HH head	Does not work does not look for work	Oyt of labour force: Does not work does not look for work	25.9	university	HH Head	18 to less than 35	1133	A	A	0	0	0	0	0	0	0	0	0	0	0	0	0	0	0
527	Cairo	female	urban	urban	6	No Disablity	yes	no	no	no	no	no	no	no	no	no	The child is not transeferred for suspected delay	Illeterate	No Apaprent Disability	out of labor force :not looking for work	A	2			Wife of HH head	Does not work does not look for work	Oyt of labour force: Does not work does not look for work	30.3	Illeterate	HH Head	18 to less than 35	1145	A	A	0	0	0	0	0	0	0	0	0	0	0	0	0	0	0
528	Cairo	female	urban	urban	6	No Disablity	yes	no	no	no	no	no	no	no	no	no	The child is transferred for suspected delay	Illeterate	No Apaprent Disability	out of labor force :not looking for work	A	2			Wife of HH head	Does not work does not look for work	Oyt of labour force: Does not work does not look for work	31.9	Illeterate	HH Head	18 to less than 35	1146	A	A	0	yes	yes	0	yes	yes	0	0	yes	0	0	0	0	0	0
531	Cairo	female	urban	urban	4	No Disablity	yes	no	no	no	no	no	no	no	no	no	The child is not transeferred for suspected delay	university	No Apaprent Disability	out of labor force :not looking for work	A	2			Wife of HH head	Does not work does not look for work	Oyt of labour force: Does not work does not look for work	25.8	post grduate	HH Head	18 to less than 35	1153	A	A	0	0	0	0	0	0	0	0	0	0	0	0	0	0	0
535	Cairo	female	urban	urban	4	No Disablity	yes	no	no	no	no	no	no	no	no	no	The child is not transeferred for suspected delay	4 years istitute	No Apaprent Disability	out of labor force :not looking for work	A	2			Wife of HH head	Does not work does not look for work	Oyt of labour force: Does not work does not look for work	21.3	university	HH Head	18 to less than 35	1163	A	A	0	0	0	0	0	0	0	0	0	0	0	0	0	0	0
540	Cairo	male	urban	urban	6	No Disablity	yes	no	no	no	no	no	no	no	no	no	The child is not transeferred for suspected delay	university	No Apaprent Disability	out of labor force :not looking for work	A	3			Wife of HH head	Does not work does not look for work	Oyt of labour force: Does not work does not look for work	24.5	university	HH Head	18 to less than 35	1174	A	A	0	0	0	0	0	0	0	0	0	0	0	0	0	0	0
541	Cairo	male	urban	urban	6	No Disablity	yes	no	no	no	no	yes	no	no	no	no	The child is not transeferred for suspected delay	university	No Apaprent Disability	out of labor force :not looking for work	A	3	1	2	Wife of HH head	Does not work does not look for work	Oyt of labour force: Does not work does not look for work	29.5	university	HH Head	18 to less than 35	1175	A	A	0	0	0	0	0	0	0	0	0	0	0	0	0	0	0
542	Cairo	male	urban	urban	6	No Disablity	yes	no	no	no	no	yes	no	no	no	no	The child is not transeferred for suspected delay	university	No Apaprent Disability	out of labor force :not looking for work	A	3	1	2	Wife of HH head	Does not work does not look for work	Oyt of labour force: Does not work does not look for work	29.5	university	HH Head	18 to less than 35	1176	A	A	0	0	0	0	0	0	0	0	0	0	0	0	0	0	0
552	Cairo	male	urban	urban	4	No Disablity	yes	no	no	no	no	no	no	no	no	no	The child is not transeferred for suspected delay	university	No Apaprent Disability	Paid work	A	2			Wife of HH head	work (paid-unpaid-his own-employer)	in labour force (employed or unemployed)	26.8	university	HH Head	18 to less than 35	1203	A	A	0	0	0	0	0	0	0	0	0	0	0	0	0	0	0
556	Cairo	male	urban	urban	4	No Disablity	yes	no	no	no	no	no	no	no	no	no	The child is not transeferred for suspected delay	university	No Apaprent Disability	out of labor force :not looking for work	A	2			Wife of HH head	Does not work does not look for work	Oyt of labour force: Does not work does not look for work	22.4	university	HH Head	18 to less than 35	1213	A	A	0	0	0	0	0	0	0	0	0	0	0	0	0	0	0
564	Cairo	female	urban	urban	5	No Disablity	yes	no	no	no	no	no	no	no	no	no	The child is not transeferred for suspected delay	university	No Apaprent Disability	out of labor force :not looking for work	A	2			Wife of HH head	Does not work does not look for work	Oyt of labour force: Does not work does not look for work	23.3	university	HH Head	18 to less than 35	1234	A	A	0	0	0	0	0	0	0	0	0	0	0	0	0	0	0
568	Cairo	female	urban	urban	3	No Disablity	yes	no	no	no	no	no	no	no	no	no	The child is not transeferred for suspected delay	university	No Apaprent Disability	out of labor force :not looking for work	A	1			Wife of HH head	Does not work does not look for work	Oyt of labour force: Does not work does not look for work	22.7	university	HH Head	18 to less than 35	1243	A	A	0	0	0	0	0	0	0	0	0	0	0	0	0	0	0
591	Cairo	female	urban	urban	5	No Disablity	yes	no	no	no	no	no	no	no	no	no	The child is not transeferred for suspected delay	university	No Apaprent Disability	Paid work	A	2			Wife of HH head	work (paid-unpaid-his own-employer)	in labour force (employed or unemployed)	29.4	university	HH Head	18 to less than 35	1304	A	A	0	0	0	0	0	0	0	0	0	0	0	0	0	0	0
605	Cairo	male	urban	urban	9	No Disablity	yes	no	no	no	no	no	no	no	no	no	The child is transferred for suspected delay	Illeterate	No Apaprent Disability	out of labor force :not looking for work	A	4			Wife of HH head	Does not work does not look for work	Oyt of labour force: Does not work does not look for work	28.4	Illeterate	HH Head	18 to less than 35	1336	A	A	0	0	0	0	0	0	yes	0	0	0	0	0	0	0	0
606	Cairo	male	urban	urban	9	No Disablity	yes	no	no	no	no	no	no	no	no	no	The child is not transeferred for suspected delay	Illeterate	No Apaprent Disability	out of labor force :not looking for work	A	4			Wife of HH head	Does not work does not look for work	Oyt of labour force: Does not work does not look for work	29.8	Illeterate	HH Head	18 to less than 35	1337	A	A	0	0	0	0	0	0	0	0	0	0	0	0	0	0	0
607	Cairo	female	urban	urban	9	No Disablity	yes	no	no	no	no	no	no	no	no	no	The child is not transeferred for suspected delay	Illeterate	No Apaprent Disability	out of labor force :not looking for work	A	4			Wife of HH head	Does not work does not look for work	Oyt of labour force: Does not work does not look for work	32.6	Illeterate	HH Head	18 to less than 35	1338	A	A	0	0	0	0	0	0	0	0	0	0	0	0	0	0	0
614	Cairo	male	urban	urban	5	No Disablity	yes	no	no	no	no	no	no	no	no	no	The child is not transeferred for suspected delay	university	No Apaprent Disability	out of labor force :not looking for work	A	3			Wife of HH head	Does not work does not look for work	Oyt of labour force: Does not work does not look for work	26.8	university	HH Head	18 to less than 35	1353	A	A	0	0	0	0	0	0	0	0	0	0	0	0	0	0	0
615	Cairo	male	urban	urban	5	No Disablity	yes	no	no	no	no	yes	no	no	yes	no	The child is not transeferred for suspected delay	university	No Apaprent Disability	out of labor force :not looking for work	A	3			Wife of HH head	Does not work does not look for work	Oyt of labour force: Does not work does not look for work	28.8	university	HH Head	18 to less than 35	1354	A	A	0	0	0	0	0	0	0	0	0	0	0	0	0	0	0
620	Cairo	male	urban	urban	5	No Disablity	yes	no	no	no	no	no	no	no	no	no	The child is not transeferred for suspected delay	university	No Apaprent Disability	out of labor force :not looking for work	A	2			Wife of HH head	Does not work does not look for work	Oyt of labour force: Does not work does not look for work	38.7	university	HH Head	35 to less than 40	1364	A	A	0	0	0	0	0	0	0	0	0	0	0	0	0	0	0
621	Cairo	female	urban	urban	5	No Disablity	yes	no	no	no	no	yes	yes	no	no	yes	The child is transferred for suspected delay	university	No Apaprent Disability	out of labor force :not looking for work	A	2			Wife of HH head	Does not work does not look for work	Oyt of labour force: Does not work does not look for work	41.8	university	HH Head	40 +	1365	A	A	0	0	0	0	0	0	0	0	0	0	0	0	0	0	0
627	Cairo	female	urban	urban	4	No Disablity	yes	no	no	no	no	yes	no	no	yes	no	The child is not transeferred for suspected delay	university	No Apaprent Disability	out of labor force :not looking for work	A	1			Wife of HH head	Does not work does not look for work	Oyt of labour force: Does not work does not look for work	23.2	university	HH Head	18 to less than 35	1383	A	A	0	0	0	0	0	0	0	0	0	0	0	0	0	0	0
633	Cairo	female	urban	urban	3	No Disablity	yes	no	no	no	no	no	no	no	no	no	The child is not transeferred for suspected delay	Primary	No Apaprent Disability	out of labor force :not looking for work	A	1			Wife of HH head	Does not work does not look for work	Oyt of labour force: Does not work does not look for work	24.2	High School and technical	HH Head	18 to less than 35	1403	A	A	0	0	0	0	0	0	0	0	0	0	0	0	0	0	0
639	Cairo	male	urban	urban	4	No Disablity	yes	no	no	no	no	no	no	no	no	no	The child is not transeferred for suspected delay	university	No Apaprent Disability	out of labor force :not looking for work	A	2			Wife of HH head	Does not work does not look for work	Oyt of labour force: Does not work does not look for work	23.6	High School and technical	HH Head	18 to less than 35	1423	A	A	0	0	0	0	0	0	0	0	0	0	0	0	0	0	0
643	Cairo	female	urban	urban	4	No Disablity	yes	no	no	no	no	no	no	no	no	no	The child is not transeferred for suspected delay	university	No Apaprent Disability	out of labor force :not looking for work	A	2			Wife of HH head	Does not work does not look for work	Oyt of labour force: Does not work does not look for work	26.1	university	HH Head	18 to less than 35	1433	A	A	0	0	0	0	0	0	0	0	0	0	0	0	0	0	0
647	Cairo	male	urban	urban	4	No Disablity	yes	no	no	no	no	no	no	no	no	no	The child is not transeferred for suspected delay	university	No Apaprent Disability	Paid work	A	2			Wife of HH head	work (paid-unpaid-his own-employer)	in labour force (employed or unemployed)	23.2	university	HH Head	18 to less than 35	1443	A	A	0	0	0	0	0	0	0	0	0	0	0	0	0	0	0
651	Cairo	female	urban	urban	5	No Disablity	yes	no	no	no	no	no	no	no	no	no	The child is not transeferred for suspected delay	university	No Apaprent Disability	Paid work	A	3			Wife of HH head	work (paid-unpaid-his own-employer)	in labour force (employed or unemployed)	23.3	university	HH Head	18 to less than 35	1453	A	A	0	0	0	0	0	0	0	0	0	0	0	0	0	0	0
652	Cairo	female	urban	urban	5	No Disablity	yes	no	no	no	no	no	no	no	no	no	The child is not transeferred for suspected delay	university	No Apaprent Disability	Paid work	A	3			Wife of HH head	work (paid-unpaid-his own-employer)	in labour force (employed or unemployed)	24.9	university	HH Head	18 to less than 35	1454	A	A	0	0	0	0	0	0	0	0	0	0	0	0	0	0	0
656	Cairo	male	urban	urban	4	No Disablity	yes	no	no	no	no	no	no	no	no	no	The child is not transeferred for suspected delay	High School and technical	No Apaprent Disability	out of labor force :not looking for work	A	2			Wife of HH head	Does not work does not look for work	Oyt of labour force: Does not work does not look for work	20.8	High School and technical	HH Head	18 to less than 35	1463	A	A	0	0	0	0	0	0	0	0	0	0	0	0	0	0	0
676	Cairo	male	urban	urban	5	No Disablity	yes	no	no	no	no	no	no	no	no	no	The child is not transeferred for suspected delay	university	No Apaprent Disability	out of labor force :not looking for work	A	3			Wife of HH head	Does not work does not look for work	Oyt of labour force: Does not work does not look for work	25.9	university	HH Head	18 to less than 35	1513	A	A	0	0	0	0	0	0	0	0	0	0	0	0	0	0	0
677	Cairo	female	urban	urban	5	No Disablity	yes	no	no	no	no	no	no	no	no	no	The child is not transeferred for suspected delay	university	No Apaprent Disability	out of labor force :not looking for work	A	3			Wife of HH head	Does not work does not look for work	Oyt of labour force: Does not work does not look for work	27.5	university	HH Head	18 to less than 35	1514	A	A	0	0	0	0	0	0	0	0	0	0	0	0	0	0	0
684	Cairo	female	urban	urban	4	No Disablity	yes	no	no	no	no	no	no	no	no	no	The child is not transeferred for suspected delay	university	No Apaprent Disability	out of labor force :not looking for work	A	2			Wife of HH head	Does not work does not look for work	Oyt of labour force: Does not work does not look for work	24.6	university	HH Head	18 to less than 35	1533	A	A	0	0	0	0	0	0	0	0	0	0	0	0	0	0	0
685	Cairo	female	urban	urban	4	No Disablity	yes	no	no	no	no	no	no	no	no	no	The child is not transeferred for suspected delay	university	No Apaprent Disability	out of labor force :not looking for work	A	2			Wife of HH head	Does not work does not look for work	Oyt of labour force: Does not work does not look for work	26.5	university	HH Head	18 to less than 35	1534	A	A	0	0	0	0	0	0	0	0	0	0	0	0	0	0	0
690	Cairo	female	urban	urban	6	No Disablity	yes	no	no	no	no	no	no	no	no	no	The child is not transeferred for suspected delay	university	No Apaprent Disability	out of labor force :not looking for work	A	2			Wife of HH head	Does not work does not look for work	Oyt of labour force: Does not work does not look for work	28.1	university	HH Head	18 to less than 35	1545	A	A	0	0	0	0	0	0	0	0	0	0	0	0	0	0	0
695	Cairo	male	urban	urban	4	No Disablity	yes	no	no	no	no	no	no	no	no	no	The child is not transeferred for suspected delay	university	No Apaprent Disability	out of labor force :not looking for work	A	1			Wife of HH head	Does not work does not look for work	Oyt of labour force: Does not work does not look for work	24.5	university	HH Head	18 to less than 35	1554	A	A	0	0	0	0	0	0	0	0	0	0	0	0	0	0	0
698	Cairo	male	urban	urban	4	No Disablity	yes	no	no	no	no	no	no	no	no	no	The child is not transeferred for suspected delay	university	No Apaprent Disability	Paid work	A	2			Wife of HH head	work (paid-unpaid-his own-employer)	in labour force (employed or unemployed)	25.2	university	HH Head	18 to less than 35	1563	A	A	0	0	0	0	0	0	0	0	0	0	0	0	0	0	0
699	Cairo	male	urban	urban	4	No Disablity	yes	no	no	no	no	no	no	no	no	no	The child is not transeferred for suspected delay	university	No Apaprent Disability	Paid work	A	2			Wife of HH head	work (paid-unpaid-his own-employer)	in labour force (employed or unemployed)	27.6	university	HH Head	18 to less than 35	1564	A	A	0	0	0	0	0	0	0	0	0	0	0	0	0	0	0
702	Cairo	male	urban	urban	5	No Disablity	yes	no	no	no	no	no	no	no	no	no	The child is not transeferred for suspected delay	Illeterate	No Apaprent Disability	out of labor force :not looking for work	A	3			Wife of HH head	Does not work does not look for work	Oyt of labour force: Does not work does not look for work	23.1	Read and write	HH Head	18 to less than 35	1573	A	A	0	0	0	0	0	0	0	0	0	0	0	0	0	0	0
703	Cairo	female	urban	urban	5	No Disablity	yes	no	no	no	no	no	no	no	no	no	The child is not transeferred for suspected delay	Illeterate	No Apaprent Disability	out of labor force :not looking for work	A	3	1	2	Wife of HH head	Does not work does not look for work	Oyt of labour force: Does not work does not look for work	24.8	Read and write	HH Head	18 to less than 35	1574	A	A	0	0	0	0	0	0	0	0	0	0	0	0	0	0	0
704	Cairo	female	urban	urban	5	No Disablity	yes	no	no	no	no	no	no	no	no	no	The child is not transeferred for suspected delay	Illeterate	No Apaprent Disability	out of labor force :not looking for work	A	3	1	2	Wife of HH head	Does not work does not look for work	Oyt of labour force: Does not work does not look for work	24.8	Read and write	HH Head	18 to less than 35	1575	A	A	0	0	0	0	0	0	0	0	0	0	0	0	0	0	0
713	Cairo	male	urban	urban	3	No Disablity	yes	no	no	no	no	no	no	no	no	no	The child is not transeferred for suspected delay	High School and technical	No Apaprent Disability	Paid work	A	1			Wife of HH head	work (paid-unpaid-his own-employer)	in labour force (employed or unemployed)	21.8	High School and technical	HH Head	18 to less than 35	1603	A	A	0	0	0	0	0	0	0	0	0	0	0	0	0	0	0
724	Cairo	male	urban	urban	5	No Disablity	yes	no	no	no	no	no	no	no	no	no	The child is not transeferred for suspected delay	university	No Apaprent Disability	works for her own	A	1			Wife of HH head	work (paid-unpaid-his own-employer)	in labour force (employed or unemployed)	30.7	university	HH Head	18 to less than 35	1635	A	A	0	0	0	0	0	0	0	0	0	0	0	0	0	0	0
729	Cairo	female	urban	urban	2	No Disablity	yes	no	no	no	no	no	no	no	no	no	The child is not transeferred for suspected delay	Illeterate	No Apaprent Disability	out of labor force :not looking for work	A	1			HH Head	Does not work does not look for work	Oyt of labour force: Does not work does not look for work	41.5	the child has no father in the HH	the child has no mother is not in the HH	40 +	1652	99	#N/A	0	0	0	0	0	0	0	0	0	0	0	0	0	0	0
735	Cairo	female	urban	urban	4	No Disablity	yes	no	no	no	no	no	no	no	no	no	The child is not transeferred for suspected delay	university	No Apaprent Disability	out of labor force :not looking for work	A	2			Wife of HH head	Does not work does not look for work	Oyt of labour force: Does not work does not look for work	25.8	university	HH Head	18 to less than 35	1673	A	A	0	0	0	0	0	0	0	0	0	0	0	0	0	0	0
741	Cairo	male	urban	urban	6	No Disablity	yes	no	no	no	no	no	no	no	no	no	The child is not transeferred for suspected delay	Above intermediate	No Apaprent Disability	out of labor force :not looking for work	A	2			Wife of HH head	Does not work does not look for work	Oyt of labour force: Does not work does not look for work	32.2	4 years istitute	HH Head	18 to less than 35	1685	A	A	0	0	0	0	0	0	0	0	0	0	0	0	0	0	0
750	Cairo	female	urban	urban	5	No Disablity	yes	no	no	no	no	no	no	no	no	no	The child is not transeferred for suspected delay	university	No Apaprent Disability	out of labor force :not looking for work	A	2			Wife of HH head	Does not work does not look for work	Oyt of labour force: Does not work does not look for work	32.6	university	HH Head	18 to less than 35	1704	A	A	0	0	0	0	0	0	0	0	0	0	0	0	0	0	0
754	Cairo	female	urban	urban	5	No Disablity	yes	no	no	no	no	no	no	no	no	no	The child is not transeferred for suspected delay	4 years istitute	No Apaprent Disability	out of labor force :not looking for work	A	3			Wife of HH head	Does not work does not look for work	Oyt of labour force: Does not work does not look for work	30.5	Above intermediate	HH Head	18 to less than 35	1713	A	A	0	0	0	0	0	0	0	0	0	0	0	0	0	0	0
755	Cairo	female	urban	urban	5	No Disablity	yes	no	no	no	no	no	no	no	no	no	The child is not transeferred for suspected delay	4 years istitute	No Apaprent Disability	out of labor force :not looking for work	A	3			Wife of HH head	Does not work does not look for work	Oyt of labour force: Does not work does not look for work	32.2	Above intermediate	HH Head	18 to less than 35	1714	A	A	0	0	0	0	0	0	0	0	0	0	0	0	0	0	0
759	Cairo	male	urban	urban	4	No Disablity	yes	no	no	no	no	no	no	no	no	no	The child is not transeferred for suspected delay	university	No Apaprent Disability	out of labor force :not looking for work	A	2			Wife of HH head	Does not work does not look for work	Oyt of labour force: Does not work does not look for work	27.3	university	HH Head	18 to less than 35	1723	A	A	0	0	0	0	0	0	0	0	0	0	0	0	0	0	0
760	Cairo	male	urban	urban	4	No Disablity	yes	no	no	no	no	no	no	no	no	no	The child is not transeferred for suspected delay	university	No Apaprent Disability	out of labor force :not looking for work	A	2			Wife of HH head	Does not work does not look for work	Oyt of labour force: Does not work does not look for work	31.7	university	HH Head	18 to less than 35	1724	A	A	0	0	0	0	0	0	0	0	0	0	0	0	0	0	0
764	Cairo	male	urban	urban	4	No Disablity	yes	no	no	no	no	no	no	no	no	no	The child is not transeferred for suspected delay	university	No Apaprent Disability	out of labor force :not looking for work	A	1			Wife of HH head	Does not work does not look for work	Oyt of labour force: Does not work does not look for work	34.2	university	HH Head	18 to less than 35	1734	A	A	0	0	0	0	0	0	0	0	0	0	0	0	0	0	0
775	Cairo	female	urban	urban	5	No Disablity	yes	no	no	no	no	no	no	no	no	no	The child is not transeferred for suspected delay	university	No Apaprent Disability	out of labor force :not looking for work	A	1			Wife of HH head	Does not work does not look for work	Oyt of labour force: Does not work does not look for work	33.6	university	HH Head	18 to less than 35	1755	A	A	0	0	0	0	0	0	0	0	0	0	0	0	0	0	0
778	Cairo	male	urban	urban	5	No Disablity	yes	no	no	no	no	no	no	no	no	no	The child is not transeferred for suspected delay	university	No Apaprent Disability	out of labor force :not looking for work	A	3			Wife of HH head	Does not work does not look for work	Oyt of labour force: Does not work does not look for work	26.1	university	HH Head	18 to less than 35	1763	A	A	0	0	0	0	0	0	0	0	0	0	0	0	0	0	0
783	Cairo	female	urban	urban	4	No Disablity	yes	no	no	no	no	yes	no	no	no	no	The child is not transeferred for suspected delay	university	No Apaprent Disability	out of labor force :not looking for work	A	2			Wife of HH head	Does not work does not look for work	Oyt of labour force: Does not work does not look for work	28.8	university	HH Head	18 to less than 35	1773	A	A	0	0	0	0	0	0	0	0	0	0	0	0	0	0	0
784	Cairo	male	urban	urban	4	No Disablity	yes	no	no	no	no	no	no	no	no	no	The child is not transeferred for suspected delay	university	No Apaprent Disability	out of labor force :not looking for work	A	2			Wife of HH head	Does not work does not look for work	Oyt of labour force: Does not work does not look for work	29.9	university	HH Head	18 to less than 35	1774	A	A	0	0	0	0	0	0	0	0	0	0	0	0	0	0	0
787	Cairo	male	urban	urban	5	No Disablity	yes	no	no	no	no	no	no	no	no	no	The child is not transeferred for suspected delay	Illeterate	No Apaprent Disability	out of labor force :not looking for work	A	2			Wife of HH head	Does not work does not look for work	Oyt of labour force: Does not work does not look for work	12.7	Illeterate	HH Head	less than 15	1783	A	A	0	0	0	0	0	0	0	0	0	0	0	0	0	0	0
788	Cairo	male	urban	urban	5	No Disablity	yes	no	no	no	no	no	no	no	no	no	The child is not transeferred for suspected delay	Illeterate	No Apaprent Disability	out of labor force :not looking for work	A	2			Wife of HH head	Does not work does not look for work	Oyt of labour force: Does not work does not look for work	16.5	Illeterate	HH Head	15 to less than 18	1784	A	A	0	0	0	0	0	0	0	0	0	0	0	0	0	0	0
792	Cairo	male	urban	urban	6	No Disablity	yes	no	no	no	no	no	no	no	no	no	The child is not transeferred for suspected delay	Illeterate	No Apaprent Disability	out of labor force :not looking for work	A	4			Wife of HH head	Does not work does not look for work	Oyt of labour force: Does not work does not look for work	16.5	Illeterate	HH Head	15 to less than 18	1793	A	A	0	0	0	0	0	0	0	0	0	0	0	0	0	0	0
793	Cairo	male	urban	urban	6	No Disablity	yes	no	no	no	no	no	no	no	no	no	The child is not transeferred for suspected delay	Illeterate	No Apaprent Disability	out of labor force :not looking for work	A	4			Wife of HH head	Does not work does not look for work	Oyt of labour force: Does not work does not look for work	19.2	Illeterate	HH Head	18 to less than 35	1794	A	A	0	0	0	0	0	0	0	0	0	0	0	0	0	0	0
804	Cairo	male	urban	urban	6	No Disablity	yes	no	no	no	no	no	no	no	no	no	The child is not transeferred for suspected delay	Illeterate	No Apaprent Disability	out of labor force :not looking for work	A	2			Wife of HH head	Does not work does not look for work	Oyt of labour force: Does not work does not look for work	31.3	Read and write	HH Head	18 to less than 35	1815	A	A	0	0	0	0	0	0	0	0	0	0	0	0	0	0	0
808	Cairo	female	urban	urban	4	No Disablity	yes	no	no	no	no	no	no	no	no	no	The child is not transeferred for suspected delay	Illeterate	No Apaprent Disability	out of labor force :not looking for work	A	2			Wife of HH head	Does not work does not look for work	Oyt of labour force: Does not work does not look for work	15.8	Illeterate	HH Head	15 to less than 18	1823	A	A	0	0	0	0	0	0	0	0	0	0	0	0	0	0	0
814	Cairo	female	urban	urban	5	No Disablity	yes	no	no	no	no	no	no	no	no	no	The child is not transeferred for suspected delay	Above intermediate	No Apaprent Disability	out of labor force :not looking for work	A	3			Wife of HH head	Does not work does not look for work	Oyt of labour force: Does not work does not look for work	21.8	Illeterate	HH Head	18 to less than 35	1835	A	A	0	0	0	0	0	0	0	0	0	0	0	0	0	0	0
819	Cairo	male	urban	urban	5	No Disablity	yes	no	no	no	no	yes	no	no	no	no	The child is transferred for suspected delay	university	No Apaprent Disability	out of labor force :not looking for work	A	1			Wife of HH head	Does not work does not look for work	Oyt of labour force: Does not work does not look for work	37.3	Above intermediate	HH Head	35 to less than 40	1845	A	A	0	0	0	0	0	yes	0	0	0	0	0	0	0	0	0
824	Cairo	female	urban	urban	6	No Disablity	yes	no	no	no	no	no	no	no	no	no	The child is not transeferred for suspected delay	university	No Apaprent Disability	out of labor force :not looking for work	A	2			Wife of HH head	Does not work does not look for work	Oyt of labour force: Does not work does not look for work	32.2	university	HH Head	18 to less than 35	1855	A	A	0	0	0	0	0	0	0	0	0	0	0	0	0	0	0
833	Cairo	male	urban	urban	6	No Disablity	yes	no	no	no	no	no	no	no	no	no	The child is not transeferred for suspected delay	university	No Apaprent Disability	out of labor force :not looking for work	A	2			Wife of HH head	Does not work does not look for work	Oyt of labour force: Does not work does not look for work	31.3	university	HH Head	18 to less than 35	1875	A	A	0	0	0	0	0	0	0	0	0	0	0	0	0	0	0
836	Cairo	female	urban	urban	3	No Disablity	yes	no	no	no	no	no	no	no	no	no	The child is not transeferred for suspected delay	university	No Apaprent Disability	Paid work	A	1			HH Head	work (paid-unpaid-his own-employer)	in labour force (employed or unemployed)	19.6	the child has no father in the HH	the child has no mother is not in the HH	18 to less than 35	1882	99	#N/A	0	0	0	0	0	0	0	0	0	0	0	0	0	0	0
840	Cairo	female	urban	urban	4	No Disablity	yes	no	no	no	no	no	no	no	no	no	The child is not transeferred for suspected delay	university	No Apaprent Disability	out of labor force :not looking for work	A	2			Wife of HH head	Does not work does not look for work	Oyt of labour force: Does not work does not look for work	26.8	university	HH Head	18 to less than 35	1893	A	A	0	0	0	0	0	0	0	0	0	0	0	0	0	0	0
841	Cairo	male	urban	urban	4	No Disablity	yes	no	no	no	no	no	no	no	no	no	The child is not transeferred for suspected delay	university	No Apaprent Disability	out of labor force :not looking for work	A	2			Wife of HH head	Does not work does not look for work	Oyt of labour force: Does not work does not look for work	29.9	university	HH Head	18 to less than 35	1894	A	A	0	0	0	0	0	0	0	0	0	0	0	0	0	0	0
844	Cairo	male	urban	urban	3	No Disablity	yes	no	no	no	no	yes	no	no	yes	no	The child is not transeferred for suspected delay	university	No Apaprent Disability	out of labor force :not looking for work	A	1			Wife of HH head	Does not work does not look for work	Oyt of labour force: Does not work does not look for work	23.9	university	HH Head	18 to less than 35	1903	A	A	0	0	0	0	0	0	0	0	0	0	0	0	0	0	0
847	Cairo	male	urban	urban	4	No Disablity	yes	no	no	no	no	no	no	no	no	no	The child is not transeferred for suspected delay	university	No Apaprent Disability	out of labor force :not looking for work	A	2			Wife of HH head	Does not work does not look for work	Oyt of labour force: Does not work does not look for work	26	university	HH Head	18 to less than 35	1913	A	A	0	0	0	0	0	0	0	0	0	0	0	0	0	0	0
848	Cairo	female	urban	urban	4	No Disablity	yes	no	no	no	no	no	no	no	no	no	The child is not transeferred for suspected delay	university	No Apaprent Disability	out of labor force :not looking for work	A	2			Wife of HH head	Does not work does not look for work	Oyt of labour force: Does not work does not look for work	29.8	university	HH Head	18 to less than 35	1914	A	A	0	0	0	0	0	0	0	0	0	0	0	0	0	0	0
852	Cairo	male	urban	urban	4	No Disablity	yes	no	no	no	no	yes	no	no	no	no	The child is not transeferred for suspected delay	university	No Apaprent Disability	out of labor force :not looking for work	A	1			Wife of HH head	Does not work does not look for work	Oyt of labour force: Does not work does not look for work	38.8	university	HH Head	35 to less than 40	1924	A	A	0	0	0	0	0	0	0	0	0	0	0	0	0	0	0
860	Cairo	female	urban	urban	3	No Disablity	yes	no	no	no	no	yes	no	no	no	no	The child is not transeferred for suspected delay	Above intermediate	No Apaprent Disability	out of labor force :not looking for work	A	1			Wife of HH head	Does not work does not look for work	Oyt of labour force: Does not work does not look for work	23	Illeterate	HH Head	18 to less than 35	1943	A	A	0	0	0	0	0	0	0	0	0	0	0	0	0	0	0
863	Cairo	male	urban	urban	4	No Disablity	yes	no	no	no	no	yes	no	no	yes	no	The child is not transeferred for suspected delay	post grduate	No Apaprent Disability	out of labor force :not looking for work	A	2			Wife of HH head	Does not work does not look for work	Oyt of labour force: Does not work does not look for work	27.3	post grduate	HH Head	18 to less than 35	1953	A	A	0	0	0	0	0	0	0	0	0	0	0	0	0	0	0
864	Cairo	male	urban	urban	4	No Disablity	yes	no	no	no	no	no	no	no	no	no	The child is not transeferred for suspected delay	post grduate	No Apaprent Disability	out of labor force :not looking for work	A	2			Wife of HH head	Does not work does not look for work	Oyt of labour force: Does not work does not look for work	29.5	post grduate	HH Head	18 to less than 35	1954	A	A	0	0	0	0	0	0	0	0	0	0	0	0	0	0	0
870	Cairo	female	urban	urban	7	No Disablity	yes	no	no	no	no	no	no	no	no	no	The child is not transeferred for suspected delay	post grduate	No Apaprent Disability	out of labor force :not looking for work	A	2			Wife of HH head	Does not work does not look for work	Oyt of labour force: Does not work does not look for work	32.4	post grduate	HH Head	18 to less than 35	1966	A	A	0	0	0	0	0	0	0	0	0	0	0	0	0	0	0
871	Cairo	female	urban	urban	7	No Disablity	yes	no	no	no	no	yes	no	no	no	no	The child is not transeferred for suspected delay	post grduate	No Apaprent Disability	out of labor force :not looking for work	A	2			Wife of HH head	Does not work does not look for work	Oyt of labour force: Does not work does not look for work	35.2	post grduate	HH Head	35 to less than 40	1967	A	A	0	0	0	0	0	0	0	0	0	0	0	0	0	0	0
874	Cairo	female	urban	urban	6	No Disablity	yes	no	no	no	no	yes	no	no	no	no	The child is not transeferred for suspected delay	university	No Apaprent Disability	out of labor force :not looking for work	A	4			Wife of HH head	Does not work does not look for work	Oyt of labour force: Does not work does not look for work	26.3	university	HH Head	18 to less than 35	1973	A	A	0	0	0	0	0	0	0	0	0	0	0	0	0	0	0
875	Cairo	male	urban	urban	6	No Disablity	yes	no	no	no	no	yes	no	no	no	no	The child is not transeferred for suspected delay	university	No Apaprent Disability	out of labor force :not looking for work	A	4			Wife of HH head	Does not work does not look for work	Oyt of labour force: Does not work does not look for work	27.3	university	HH Head	18 to less than 35	1974	A	A	0	0	0	0	0	0	0	0	0	0	0	0	0	0	0
880	Cairo	male	urban	urban	4	No Disablity	yes	no	no	no	no	no	no	no	no	no	The child is not transeferred for suspected delay	Illeterate	No Apaprent Disability	out of labor force :not looking for work	A	2			Wife of HH head	Does not work does not look for work	Oyt of labour force: Does not work does not look for work	26.8	Above intermediate	HH Head	18 to less than 35	1983	A	A	0	0	0	0	0	0	0	0	0	0	0	0	0	0	0
886	Cairo	male	urban	urban	5	No Disablity	yes	no	no	no	no	no	no	no	no	no	The child is not transeferred for suspected delay	university	No Apaprent Disability	out of labor force :not looking for work	A	1			Wife of HH head	Does not work does not look for work	Oyt of labour force: Does not work does not look for work	38.7	4 years istitute	HH Head	35 to less than 40	1995	A	A	0	0	0	0	0	0	0	0	0	0	0	0	0	0	0
894	Cairo	male	urban	urban	5	No Disablity	yes	no	no	no	no	no	no	no	no	no	The child is not transeferred for suspected delay	Above intermediate	No Apaprent Disability	out of labor force :not looking for work	A	2			Wife of HH head	Does not work does not look for work	Oyt of labour force: Does not work does not look for work	24.4	Above intermediate	HH Head	18 to less than 35	2014	A	A	0	0	0	0	0	0	0	0	0	0	0	0	0	0	0
898	Cairo	male	urban	urban	4	No Disablity	yes	no	no	no	no	no	no	no	no	no	The child is not transeferred for suspected delay	university	No Apaprent Disability	out of labor force :not looking for work	A	2			Wife of HH head	Does not work does not look for work	Oyt of labour force: Does not work does not look for work	21.1	High School and technical	HH Head	18 to less than 35	2023	A	A	0	0	0	0	0	0	0	0	0	0	0	0	0	0	0
899	Cairo	female	urban	urban	4	No Disablity	yes	no	no	no	no	no	no	no	no	no	The child is not transeferred for suspected delay	university	No Apaprent Disability	out of labor force :not looking for work	A	2			Wife of HH head	Does not work does not look for work	Oyt of labour force: Does not work does not look for work	25.3	High School and technical	HH Head	18 to less than 35	2024	A	A	0	0	0	0	0	0	0	0	0	0	0	0	0	0	0
903	Cairo	male	urban	urban	5	No Disablity	yes	yes	yes	yes	yes	yes	yes	yes	yes	yes	The child is transferred for suspected delay	Illeterate	No Apaprent Disability	out of labor force :not looking for work	A	2			Wife of HH head	Does not work does not look for work	Oyt of labour force: Does not work does not look for work	26.7	Read and write	HH Head	18 to less than 35	2034	A	A	0	0	0	0	0	0	0	0	0	0	0	0	0	0	0
904	Cairo	male	urban	urban	5	No Disablity	yes	yes	yes	yes	yes	yes	yes	yes	yes	yes	The child is not transeferred for suspected delay	Illeterate	No Apaprent Disability	out of labor force :not looking for work	A	2			Wife of HH head	Does not work does not look for work	Oyt of labour force: Does not work does not look for work	29.8	Read and write	HH Head	18 to less than 35	2035	A	A	0	0	0	0	0	0	0	0	0	0	0	0	0	0	0
908	Cairo	female	urban	urban	6	No Disablity	yes	no	no	no	no	no	no	no	no	no	The child is not transeferred for suspected delay	Illeterate	No Apaprent Disability	out of labor force :not looking for work	A	3			Wife of HH head	Does not work does not look for work	Oyt of labour force: Does not work does not look for work	36	Illeterate	HH Head	35 to less than 40	2044	A	A	0	0	0	0	0	0	0	0	0	0	0	0	0	0	0
909	Cairo	female	urban	urban	6	No Disablity	yes	no	no	no	no	no	no	no	no	no	The child is not transeferred for suspected delay	Illeterate	No Apaprent Disability	out of labor force :not looking for work	A	3			Wife of HH head	Does not work does not look for work	Oyt of labour force: Does not work does not look for work	38	Illeterate	HH Head	35 to less than 40	2045	A	A	0	0	0	0	0	0	0	0	0	0	0	0	0	0	0
917	Cairo	male	urban	urban	4	No Disablity	yes	no	no	no	no	no	no	no	no	no	The child is not transeferred for suspected delay	university	No Apaprent Disability	out of labor force :not looking for work	A	2			Wife of HH head	Does not work does not look for work	Oyt of labour force: Does not work does not look for work	22.9	university	HH Head	18 to less than 35	2063	A	A	0	0	0	0	0	0	0	0	0	0	0	0	0	0	0
918	Cairo	female	urban	urban	4	No Disablity	yes	no	no	no	no	no	no	no	no	no	The child is not transeferred for suspected delay	university	No Apaprent Disability	out of labor force :not looking for work	A	2			Wife of HH head	Does not work does not look for work	Oyt of labour force: Does not work does not look for work	24.6	university	HH Head	18 to less than 35	2064	A	A	0	0	0	0	0	0	0	0	0	0	0	0	0	0	0
922	Cairo	male	urban	urban	6	No Disablity	yes	no	no	no	no	no	no	no	no	no	The child is not transeferred for suspected delay	university	No Apaprent Disability	out of labor force :not looking for work	A	3	1	2	Wife of HH head	Does not work does not look for work	Oyt of labour force: Does not work does not look for work	28.8	university	HH Head	18 to less than 35	2074	A	A	0	0	0	0	0	0	0	0	0	0	0	0	0	0	0
923	Cairo	male	urban	urban	6	No Disablity	yes	no	no	no	no	no	no	no	no	no	The child is not transeferred for suspected delay	university	No Apaprent Disability	out of labor force :not looking for work	A	3	1	2	Wife of HH head	Does not work does not look for work	Oyt of labour force: Does not work does not look for work	28.8	university	HH Head	18 to less than 35	2075	A	A	0	0	0	0	0	0	0	0	0	0	0	0	0	0	0
924	Cairo	female	urban	urban	6	No Disablity	yes	no	no	no	no	no	no	no	no	no	The child is not transeferred for suspected delay	university	No Apaprent Disability	out of labor force :not looking for work	A	3			Wife of HH head	Does not work does not look for work	Oyt of labour force: Does not work does not look for work	32.8	university	HH Head	18 to less than 35	2076	A	A	0	0	0	0	0	0	0	0	0	0	0	0	0	0	0
927	Cairo	female	urban	urban	4	No Disablity	yes	no	no	no	no	no	no	no	no	no	The child is not transeferred for suspected delay	university	No Apaprent Disability	Paid work	A	2			Wife of HH head	work (paid-unpaid-his own-employer)	in labour force (employed or unemployed)	28.1	High School and technical	HH Head	18 to less than 35	2083	A	A	0	0	0	0	0	0	0	0	0	0	0	0	0	0	0
931	Cairo	female	urban	urban	3	No Disablity	yes	no	no	no	no	no	no	no	no	no	The child is not transeferred for suspected delay	university	No Apaprent Disability	out of labor force :not looking for work	A	1			Wife of HH head	Does not work does not look for work	Oyt of labour force: Does not work does not look for work	25.3	university	HH Head	18 to less than 35	2093	A	A	0	0	0	0	0	0	0	0	0	0	0	0	0	0	0
936	Cairo	female	urban	urban	5	No Disablity	yes	no	no	no	no	no	no	no	no	no	The child is not transeferred for suspected delay	university	No Apaprent Disability	out of labor force :not looking for work	A	1			Wife of HH head	Does not work does not look for work	Oyt of labour force: Does not work does not look for work	35.7	university	HH Head	35 to less than 40	2105	A	A	0	0	0	0	0	0	0	0	0	0	0	0	0	0	0
952	Cairo	male	urban	urban	4	No Disablity	yes	no	no	no	no	no	no	no	no	no	The child is not transeferred for suspected delay	university	No Apaprent Disability	out of labor force :not looking for work	A	1			Wife of HH head	Does not work does not look for work	Oyt of labour force: Does not work does not look for work	28.3	university	HH Head	18 to less than 35	2134	A	A	0	0	0	0	0	0	0	0	0	0	0	0	0	0	0
960	Cairo	female	urban	urban	4	No Disablity	yes	no	no	no	no	yes	no	no	no	no	The child is not transeferred for suspected delay	university	No Apaprent Disability	out of labor force :not looking for work	A	1			Wife of HH head	Does not work does not look for work	Oyt of labour force: Does not work does not look for work	29.3	university	HH Head	18 to less than 35	2154	A	A	0	0	0	0	0	0	0	0	0	0	0	0	0	0	0
963	Cairo	male	urban	urban	4	No Disablity	yes	no	no	no	no	no	no	no	no	no	The child is not transeferred for suspected delay	Illeterate	No Apaprent Disability	out of labor force :not looking for work	A	2			Wife of HH head	Does not work does not look for work	Oyt of labour force: Does not work does not look for work	16.8	Above intermediate	HH Head	15 to less than 18	2163	A	A	0	0	0	0	0	0	0	0	0	0	0	0	0	0	0
968	Cairo	male	urban	urban	5	No Disablity	yes	no	no	no	no	no	no	no	no	no	The child is not transeferred for suspected delay	university	No Apaprent Disability	out of labor force :not looking for work	A	2			Wife of HH head	Does not work does not look for work	Oyt of labour force: Does not work does not look for work	22.3	university	HH Head	18 to less than 35	2174	A	A	0	0	0	0	0	0	0	0	0	0	0	0	0	0	0
972	Cairo	female	urban	urban	5	No Disablity	yes	no	no	no	no	no	no	no	no	no	The child is not transeferred for suspected delay	Illeterate	No Apaprent Disability	out of labor force :not looking for work	A	3			Wife of HH head	Does not work does not look for work	Oyt of labour force: Does not work does not look for work	16.4	Illeterate	HH Head	15 to less than 18	2183	A	A	0	0	0	0	0	0	0	0	0	0	0	0	0	0	0
973	Cairo	male	urban	urban	5	No Disablity	yes	no	no	no	no	no	no	no	no	no	The child is not transeferred for suspected delay	Illeterate	No Apaprent Disability	out of labor force :not looking for work	A	3			Wife of HH head	Does not work does not look for work	Oyt of labour force: Does not work does not look for work	18.9	Illeterate	HH Head	18 to less than 35	2184	A	A	0	0	0	0	0	0	0	0	0	0	0	0	0	0	0
980	Cairo	female	urban	urban	8	No Disablity	yes	no	no	no	no	no	no	no	no	no	The child is not transeferred for suspected delay	university	No Apaprent Disability	out of labor force :not looking for work	A	3			Wife of HH head	Does not work does not look for work	Oyt of labour force: Does not work does not look for work	30	university	HH Head	18 to less than 35	2196	A	A	0	0	0	0	0	0	0	0	0	0	0	0	0	0	0
981	Cairo	female	urban	urban	8	No Disablity	yes	no	no	no	no	no	no	no	no	no	The child is not transeferred for suspected delay	university	No Apaprent Disability	out of labor force :not looking for work	A	3			Wife of HH head	Does not work does not look for work	Oyt of labour force: Does not work does not look for work	31.4	university	HH Head	18 to less than 35	2197	A	A	0	0	0	0	0	0	0	0	0	0	0	0	0	0	0
986	Cairo	female	urban	urban	5	No Disablity	yes	no	no	no	no	no	no	no	no	no	The child is not transeferred for suspected delay	university	No Apaprent Disability	out of labor force :not looking for work	A	2			Wife of HH head	Does not work does not look for work	Oyt of labour force: Does not work does not look for work	32.2	university	HH Head	18 to less than 35	2204	A	A	0	0	0	0	0	0	0	0	0	0	0	0	0	0	0
987	Cairo	female	urban	urban	5	No Disablity	yes	no	no	no	no	no	no	no	no	no	The child is not transeferred for suspected delay	university	No Apaprent Disability	out of labor force :not looking for work	A	2			Wife of HH head	Does not work does not look for work	Oyt of labour force: Does not work does not look for work	35.6	university	HH Head	35 to less than 40	2205	A	A	0	0	0	0	0	0	0	0	0	0	0	0	0	0	0
990	Cairo	male	urban	urban	4	No Disablity	yes	no	no	no	no	no	no	no	no	no	The child is not transeferred for suspected delay	university	No Apaprent Disability	out of labor force :not looking for work	A	2			Wife of HH head	Does not work does not look for work	Oyt of labour force: Does not work does not look for work	21.8	university	HH Head	18 to less than 35	2213	A	A	0	0	0	0	0	0	0	0	0	0	0	0	0	0	0
995	Cairo	male	urban	urban	5	No Disablity	yes	no	no	no	no	yes	no	no	no	no	The child is not transeferred for suspected delay	university	No Apaprent Disability	Paid work	A	2			Wife of HH head	work (paid-unpaid-his own-employer)	in labour force (employed or unemployed)	29.4	university	HH Head	18 to less than 35	2224	A	A	0	0	0	0	0	0	0	0	0	0	0	0	0	0	0
996	Cairo	female	urban	urban	5	No Disablity	yes	no	no	no	no	no	no	no	no	no	The child is transferred for suspected delay	university	No Apaprent Disability	Paid work	A	2			Wife of HH head	work (paid-unpaid-his own-employer)	in labour force (employed or unemployed)	31.7	university	HH Head	18 to less than 35	2225	A	A	0	0	0	0	0	0	0	0	0	0	0	0	0	0	0
999	Cairo	female	urban	urban	6	No Disablity	yes	no	no	no	no	no	no	no	no	no	The child is not transeferred for suspected delay	4 years istitute	No Apaprent Disability	out of labor force :not looking for work	A	3			Wife of HH head	Does not work does not look for work	Oyt of labour force: Does not work does not look for work	23.7	university	HH Head	18 to less than 35	2233	A	A	0	0	0	0	0	0	0	0	0	0	0	0	0	0	0
1005	Cairo	male	urban	urban	3	No Disablity	yes	no	no	no	no	yes	no	no	no	no	The child is not transeferred for suspected delay	university	No Apaprent Disability	out of labor force :not looking for work	A	1			Wife of HH head	Does not work does not look for work	Oyt of labour force: Does not work does not look for work	25.8	university	HH Head	18 to less than 35	2243	A	A	0	0	0	0	0	0	0	0	0	0	0	0	0	0	0
1010	Cairo	female	urban	urban	5	No Disablity	yes	no	no	no	no	yes	no	no	no	no	The child is not transeferred for suspected delay	university	No Apaprent Disability	Paid work	A	1			Wife of HH head	work (paid-unpaid-his own-employer)	in labour force (employed or unemployed)	38.6	university	HH Head	35 to less than 40	2255	A	A	0	0	0	0	0	0	0	0	0	0	0	0	0	0	0
1013	Cairo	male	urban	urban	4	No Disablity	yes	no	no	no	no	yes	no	no	no	no	The child is not transeferred for suspected delay	university	No Apaprent Disability	out of labor force :not looking for work	A	2			Wife of HH head	Does not work does not look for work	Oyt of labour force: Does not work does not look for work	25.2	university	HH Head	18 to less than 35	2263	A	A	0	0	0	0	0	0	0	0	0	0	0	0	0	0	0
1023	Cairo	male	urban	urban	4	No Disablity	yes	no	no	no	no	no	no	no	no	no	The child is not transeferred for suspected delay	university	No Apaprent Disability	out of labor force :not looking for work	A	1			Wife of HH head	Does not work does not look for work	Oyt of labour force: Does not work does not look for work	28.3	university	HH Head	18 to less than 35	2284	A	A	0	0	0	0	0	0	0	0	0	0	0	0	0	0	0
1026	Cairo	female	urban	urban	3	No Disablity	yes	no	no	no	no	yes	no	no	no	no	The child is not transeferred for suspected delay	university	No Apaprent Disability	Paid work	A	1			Wife of HH head	work (paid-unpaid-his own-employer)	in labour force (employed or unemployed)	25.8	university	HH Head	18 to less than 35	2293	A	A	0	0	0	0	0	0	0	0	0	0	0	0	0	0	0
1029	Cairo	male	urban	urban	5	No Disablity	yes	no	no	no	no	no	no	no	no	no	The child is not transeferred for suspected delay	Illeterate	No Apaprent Disability	out of labor force :not looking for work	A	3			Wife of HH head	Does not work does not look for work	Oyt of labour force: Does not work does not look for work	20.8	Illeterate	HH Head	18 to less than 35	2303	A	A	0	0	0	0	0	0	0	0	0	0	0	0	0	0	0
1030	Cairo	male	urban	urban	5	No Disablity	yes	no	no	no	no	no	no	no	no	no	The child is not transeferred for suspected delay	Illeterate	No Apaprent Disability	out of labor force :not looking for work	A	3			Wife of HH head	Does not work does not look for work	Oyt of labour force: Does not work does not look for work	22.8	Illeterate	HH Head	18 to less than 35	2304	A	A	0	0	0	0	0	0	0	0	0	0	0	0	0	0	0
1044	Cairo	female	urban	urban	4	No Disablity	yes	no	no	no	no	no	no	no	no	no	The child is not transeferred for suspected delay	Illeterate	No Apaprent Disability	out of labor force :not looking for work	A	2			Wife of HH head	Does not work does not look for work	Oyt of labour force: Does not work does not look for work	14.9	High School and technical	HH Head	less than 15	2333	A	A	0	0	0	0	0	0	0	0	0	0	0	0	0	0	0
1058	Cairo	male	urban	urban	5	No Disablity	yes	no	no	no	no	yes	no	no	no	no	The child is not transeferred for suspected delay	university	No Apaprent Disability	Paid work	A	1			Wife of HH head	work (paid-unpaid-his own-employer)	in labour force (employed or unemployed)	35.6	university	HH Head	35 to less than 40	2365	A	A	0	0	0	0	0	0	0	0	0	0	0	0	0	0	0
1061	Cairo	female	urban	urban	6	No Disablity	yes	no	no	no	no	no	no	no	no	no	The child is not transeferred for suspected delay	Illeterate	No Apaprent Disability	out of labor force :not looking for work	A	3			Wife of HH head	Does not work does not look for work	Oyt of labour force: Does not work does not look for work	30.8	Illeterate	HH Head	18 to less than 35	2373	A	A	0	0	0	0	0	0	0	0	0	0	0	0	0	0	0
1062	Cairo	female	urban	urban	6	No Disablity	yes	no	no	no	no	no	no	no	no	no	The child is not transeferred for suspected delay	Illeterate	No Apaprent Disability	out of labor force :not looking for work	A	3			Wife of HH head	Does not work does not look for work	Oyt of labour force: Does not work does not look for work	32.8	Illeterate	HH Head	18 to less than 35	2374	A	A	0	0	0	0	0	0	0	0	0	0	0	0	0	0	0
1068	Cairo	male	urban	urban	5	No Disablity	yes	no	no	no	no	yes	no	no	no	no	The child is not transeferred for suspected delay	Illeterate	No Apaprent Disability	out of labor force :not looking for work	A	2			Wife of HH head	Does not work does not look for work	Oyt of labour force: Does not work does not look for work	20	university	HH Head	18 to less than 35	2384	A	A	0	0	0	0	0	0	0	0	0	0	0	0	0	0	0
1069	Cairo	female	urban	urban	5	No Disablity	yes	no	no	no	no	yes	no	no	yes	no	The child is not transeferred for suspected delay	Illeterate	No Apaprent Disability	out of labor force :not looking for work	A	2			Wife of HH head	Does not work does not look for work	Oyt of labour force: Does not work does not look for work	21.5	university	HH Head	18 to less than 35	2385	A	A	0	0	0	0	0	0	0	0	0	0	0	0	0	0	0
1073	Cairo	male	urban	urban	6	No Disablity	yes	no	no	no	no	yes	no	no	no	no	The child is not transeferred for suspected delay	Prep	No Apaprent Disability	out of labor force :not looking for work	A	3			Wife of HH head	Does not work does not look for work	Oyt of labour force: Does not work does not look for work	30.4	Prep	HH Head	18 to less than 35	2394	A	A	0	0	0	0	0	0	0	0	0	0	0	0	0	0	0
1074	Cairo	female	urban	urban	6	No Disablity	yes	no	no	no	no	yes	no	no	no	no	The child is not transeferred for suspected delay	Prep	No Apaprent Disability	out of labor force :not looking for work	A	3			Wife of HH head	Does not work does not look for work	Oyt of labour force: Does not work does not look for work	30.9	Prep	HH Head	18 to less than 35	2395	A	A	0	0	0	0	0	0	0	0	0	0	0	0	0	0	0
1083	Cairo	female	urban	urban	4	No Disablity	yes	no	no	no	no	no	no	no	no	no	The child is not transeferred for suspected delay	university	No Apaprent Disability	out of labor force :not looking for work	A	2			Wife of HH head	Does not work does not look for work	Oyt of labour force: Does not work does not look for work	33.8	university	HH Head	18 to less than 35	2413	A	A	0	0	0	0	0	0	0	0	0	0	0	0	0	0	0
1091	Cairo	male	urban	urban	4	No Disablity	yes	no	no	no	no	no	no	no	no	no	The child is not transeferred for suspected delay	university	No Apaprent Disability	out of labor force :not looking for work	A	2			Wife of HH head	Does not work does not look for work	Oyt of labour force: Does not work does not look for work	28.1	university	HH Head	18 to less than 35	2433	A	A	0	0	0	0	0	0	0	0	0	0	0	0	0	0	0
1095	Cairo	male	urban	urban	4	No Disablity	yes	no	no	no	no	no	no	no	no	no	The child is not transeferred for suspected delay	university	No Apaprent Disability	out of labor force :not looking for work	A	2	1	2	Wife of HH head	Does not work does not look for work	Oyt of labour force: Does not work does not look for work	26.8	university	HH Head	18 to less than 35	2443	A	A	0	0	0	0	0	0	0	0	0	0	0	0	0	0	0
1096	Cairo	male	urban	urban	4	No Disablity	yes	no	no	no	no	no	no	no	no	no	The child is not transeferred for suspected delay	university	No Apaprent Disability	out of labor force :not looking for work	A	2	1	2	Wife of HH head	Does not work does not look for work	Oyt of labour force: Does not work does not look for work	26.8	university	HH Head	18 to less than 35	2444	A	A	0	0	0	0	0	0	0	0	0	0	0	0	0	0	0
1100	Cairo	male	urban	urban	6	No Disablity	yes	no	no	no	no	no	no	no	no	no	The child is not transeferred for suspected delay	university	No Apaprent Disability	out of labor force :not looking for work	A	3			Wife of HH head	Does not work does not look for work	Oyt of labour force: Does not work does not look for work	27.8	university	HH Head	18 to less than 35	2454	A	A	0	0	0	0	0	0	0	0	0	0	0	0	0	0	0
1101	Cairo	female	urban	urban	6	No Disablity	yes	no	no	no	no	no	no	no	no	no	The child is not transeferred for suspected delay	university	No Apaprent Disability	out of labor force :not looking for work	A	3			Wife of HH head	Does not work does not look for work	Oyt of labour force: Does not work does not look for work	31.1	university	HH Head	18 to less than 35	2455	A	A	0	0	0	0	0	0	0	0	0	0	0	0	0	0	0
1114	Cairo	female	urban	urban	6	No Disablity	yes	no	no	no	no	no	no	no	no	no	The child is not transeferred for suspected delay	Illeterate	No Apaprent Disability	out of labor force :not looking for work	A	3			Wife of HH head	Does not work does not look for work	Oyt of labour force: Does not work does not look for work	23.3	Illeterate	HH Head	18 to less than 35	2484	A	A	0	0	0	0	0	0	0	0	0	0	0	0	0	0	0
1115	Cairo	female	urban	urban	6	Disable	yes	no	no	no	no	no	no	no	no	no	The child is transferred for suspected delay	Illeterate	No Apaprent Disability	out of labor force :not looking for work	A	3			Wife of HH head	Does not work does not look for work	Oyt of labour force: Does not work does not look for work	25.8	Illeterate	HH Head	18 to less than 35	2485	A	A	0	0	0	0	0	0	0	0	0	0	0	0	0	0	0
1116	Cairo	male	urban	urban	6	No Disablity	yes	no	no	no	no	no	no	no	no	no	The child is transferred for suspected delay	Illeterate	No Apaprent Disability	out of labor force :not looking for work	A	3			Wife of HH head	Does not work does not look for work	Oyt of labour force: Does not work does not look for work	26.4	Illeterate	HH Head	18 to less than 35	2486	A	A	0	0	0	0	0	0	0	0	0	0	0	0	0	0	0
1119	Cairo	female	urban	urban	4	No Disablity	yes	no	no	no	no	no	no	no	no	no	The child is not transeferred for suspected delay	university	No Apaprent Disability	out of labor force :not looking for work	A	2			Wife of HH head	Does not work does not look for work	Oyt of labour force: Does not work does not look for work	30.8	university	HH Head	18 to less than 35	2493	A	A	0	0	0	0	0	0	0	0	0	0	0	0	0	0	0
1126	Cairo	male	urban	urban	6	No Disablity	yes	no	no	no	no	no	no	no	no	no	The child is not transeferred for suspected delay	4 years istitute	No Apaprent Disability	Paid work	A	1			Wife of HH head	work (paid-unpaid-his own-employer)	in labour force (employed or unemployed)	34.7	university	HH Head	18 to less than 35	2506	A	A	0	0	0	0	0	0	0	0	0	0	0	0	0	0	0
1137	Cairo	male	urban	urban	4	No Disablity	yes	no	no	no	no	no	no	no	no	no	The child is not transeferred for suspected delay	Above intermediate	No Apaprent Disability	out of labor force :not looking for work	A	2			Wife of HH head	Does not work does not look for work	Oyt of labour force: Does not work does not look for work	31.8	university	HH Head	18 to less than 35	2533	A	A	0	0	0	0	0	0	0	0	0	0	0	0	0	0	0
1141	Cairo	female	urban	urban	4	No Disablity	yes	no	no	no	no	no	no	no	no	no	The child is not transeferred for suspected delay	university	No Apaprent Disability	out of labor force :not looking for work	A	2			Wife of HH head	Does not work does not look for work	Oyt of labour force: Does not work does not look for work	25.1	university	HH Head	18 to less than 35	2543	A	A	0	0	0	0	0	0	0	0	0	0	0	0	0	0	0
1149	Cairo	female	urban	urban	4	No Disablity	yes	no	no	no	no	yes	no	no	yes	no	The child is not transeferred for suspected delay	university	No Apaprent Disability	out of labor force :not looking for work	A	2			Wife of HH head	Does not work does not look for work	Oyt of labour force: Does not work does not look for work	26	university	HH Head	18 to less than 35	2563	A	A	0	0	0	0	0	0	0	0	0	0	0	0	0	0	0
1150	Cairo	female	urban	urban	4	No Disablity	yes	no	no	no	no	yes	no	no	yes	no	The child is not transeferred for suspected delay	university	No Apaprent Disability	out of labor force :not looking for work	A	2			Wife of HH head	Does not work does not look for work	Oyt of labour force: Does not work does not look for work	27.8	university	HH Head	18 to less than 35	2564	A	A	0	0	0	0	0	0	0	0	0	0	0	0	0	0	0
1157	Cairo	male	urban	urban	3	No Disablity	yes	no	no	no	no	yes	no	no	no	no	The child is not transeferred for suspected delay	university	No Apaprent Disability	out of labor force :not looking for work	A	1			Wife of HH head	Does not work does not look for work	Oyt of labour force: Does not work does not look for work	26.3	university	HH Head	18 to less than 35	2583	A	A	0	0	0	0	0	0	0	0	0	0	0	0	0	0	0
1160	Cairo	female	urban	urban	4	No Disablity	yes	no	no	no	no	no	no	no	no	no	The child is not transeferred for suspected delay	university	No Apaprent Disability	Paid work	A	2			HH Head	work (paid-unpaid-his own-employer)	in labour force (employed or unemployed)	31.3	the child has no father in the HH	the child has no mother is not in the HH	18 to less than 35	2593	99	#N/A	0	0	0	0	0	0	0	0	0	0	0	0	0	0	0
1167	Cairo	male	urban	urban	4	No Disablity	yes	no	no	no	no	yes	no	no	yes	no	The child is not transeferred for suspected delay	university	No Apaprent Disability	out of labor force :not looking for work	A	2			Wife of HH head	Does not work does not look for work	Oyt of labour force: Does not work does not look for work	21.4	university	HH Head	18 to less than 35	2613	A	A	0	0	0	0	0	0	0	0	0	0	0	0	0	0	0
1173	Cairo	male	urban	urban	5	No Disablity	yes	no	no	no	no	no	no	no	no	no	The child is not transeferred for suspected delay	university	No Apaprent Disability	out of labor force :not looking for work	A	1			Wife of HH head	Does not work does not look for work	Oyt of labour force: Does not work does not look for work	33	university	HH Head	18 to less than 35	2625	A	A	0	0	0	0	0	0	0	0	0	0	0	0	0	0	0
1181	Cairo	male	urban	urban	5	No Disablity	yes	yes	yes	no	no	yes	no	no	yes	no	The child is not transeferred for suspected delay	High School and technical	No Apaprent Disability	out of labor force :not looking for work	A	1			Wife of HH head	Does not work does not look for work	Oyt of labour force: Does not work does not look for work	29.4	university	HH Head	18 to less than 35	2645	A	A	0	0	0	0	0	0	0	0	0	0	0	0	0	0	0
1185	Cairo	female	urban	urban	7	No Disablity	yes	no	yes	no	no	yes	no	no	no	no	The child is not transeferred for suspected delay	university	No Apaprent Disability	out of labor force :not looking for work	A	4			Wife of HH head	Does not work does not look for work	Oyt of labour force: Does not work does not look for work	29.4	university	HH Head	18 to less than 35	2654	A	A	0	0	0	0	0	0	0	0	0	0	0	0	0	0	0
1186	Cairo	female	urban	urban	7	No Disablity	yes	no	yes	no	no	yes	no	no	no	no	The child is not transeferred for suspected delay	university	No Apaprent Disability	out of labor force :not looking for work	A	4			Wife of HH head	Does not work does not look for work	Oyt of labour force: Does not work does not look for work	31.6	university	HH Head	18 to less than 35	2655	A	A	0	0	0	0	0	0	0	0	0	0	0	0	0	0	0
1187	Cairo	female	urban	urban	7	No Disablity	yes	no	yes	no	no	yes	no	no	no	no	The child is not transeferred for suspected delay	university	No Apaprent Disability	out of labor force :not looking for work	A	4			Wife of HH head	Does not work does not look for work	Oyt of labour force: Does not work does not look for work	33.9	university	HH Head	18 to less than 35	2656	A	A	0	0	0	0	0	0	0	0	0	0	0	0	0	0	0
1193	Cairo	male	urban	urban	6	No Disablity	yes	yes	yes	no	no	yes	no	no	no	no	The child is not transeferred for suspected delay	Read and write	No Apaprent Disability	out of labor force :not looking for work	A	1			Wife of HH head	Does not work does not look for work	Oyt of labour force: Does not work does not look for work	31.3	High School and technical	HH Head	18 to less than 35	2665	A	A	0	0	0	0	0	0	0	0	0	0	0	0	0	0	0
1199	Cairo	male	urban	urban	6	No Disablity	yes	no	yes	no	no	yes	no	no	no	no	The child is not transeferred for suspected delay	university	No Apaprent Disability	Paid work	A	2			Wife of HH head	work (paid-unpaid-his own-employer)	in labour force (employed or unemployed)	33.6	university	HH Head	18 to less than 35	2675	A	A	0	0	0	0	0	0	0	0	0	0	0	0	0	0	0
1203	Cairo	female	urban	urban	4	No Disablity	yes	no	yes	no	no	no	no	no	no	no	The child is not transeferred for suspected delay	university	No Apaprent Disability	out of labor force :not looking for work	A	2			Wife of HH head	Does not work does not look for work	Oyt of labour force: Does not work does not look for work	22.3	university	HH Head	18 to less than 35	2683	A	A	0	0	0	0	0	0	0	0	0	0	0	0	0	0	0
1204	Cairo	male	urban	urban	4	No Disablity	yes	no	yes	no	no	no	no	no	no	no	The child is not transeferred for suspected delay	university	No Apaprent Disability	out of labor force :not looking for work	A	2			Wife of HH head	Does not work does not look for work	Oyt of labour force: Does not work does not look for work	25.5	university	HH Head	18 to less than 35	2684	A	A	0	0	0	0	0	0	0	0	0	0	0	0	0	0	0
1211	Cairo	female	urban	urban	6	No Disablity	yes	yes	yes	no	no	no	no	no	no	no	The child is not transeferred for suspected delay	university	No Apaprent Disability	out of labor force :not looking for work	A	4			Wife of HH head	Does not work does not look for work	Oyt of labour force: Does not work does not look for work	21.7	High School and technical	HH Head	18 to less than 35	2703	A	A	0	0	0	0	0	0	0	0	0	0	0	0	0	0	0
1212	Cairo	male	urban	urban	6	No Disablity	yes	no	yes	no	no	yes	no	no	no	no	The child is not transeferred for suspected delay	university	No Apaprent Disability	out of labor force :not looking for work	A	4			Wife of HH head	Does not work does not look for work	Oyt of labour force: Does not work does not look for work	23.4	High School and technical	HH Head	18 to less than 35	2704	A	A	0	0	0	0	0	0	0	0	0	0	0	0	0	0	0
1213	Cairo	male	urban	urban	6	No Disablity	yes	no	yes	no	no	no	no	no	no	no	The child is not transeferred for suspected delay	university	No Apaprent Disability	out of labor force :not looking for work	A	4			Wife of HH head	Does not work does not look for work	Oyt of labour force: Does not work does not look for work	25.7	High School and technical	HH Head	18 to less than 35	2705	A	A	0	0	0	0	0	0	0	0	0	0	0	0	0	0	0
1225	Cairo	male	urban	urban	4	No Disablity	yes	yes	yes	no	no	yes	no	no	yes	no	The child is transferred for suspected delay	university	No Apaprent Disability	out of labor force :not looking for work	A	1			Wife of HH head	Does not work does not look for work	Oyt of labour force: Does not work does not look for work	27	university	HH Head	18 to less than 35	2734	A	A	0	0	0	0	0	yes	0	0	0	0	0	0	0	0	0
1229	Cairo	female	urban	urban	4	No Disablity	yes	yes	yes	no	no	no	no	no	no	no	The child is not transeferred for suspected delay	Illeterate	No Apaprent Disability	out of labor force :not looking for work	A	1			Wife of HH head	Does not work does not look for work	Oyt of labour force: Does not work does not look for work	18.4	Illeterate	HH Head	18 to less than 35	2744	A	A	0	0	0	0	0	0	0	0	0	0	0	0	0	0	0
1233	Cairo	female	urban	urban	4	No Disablity	yes	no	yes	no	no	no	no	no	no	no	The child is not transeferred for suspected delay	university	No Apaprent Disability	out of labor force :not looking for work	A	1			Wife of HH head	Does not work does not look for work	Oyt of labour force: Does not work does not look for work	26.5	university	HH Head	18 to less than 35	2754	A	A	0	0	0	0	0	0	0	0	0	0	0	0	0	0	0
1244	Cairo	female	urban	urban	4	No Disablity	yes	no	yes	no	no	no	no	no	no	no	The child is not transeferred for suspected delay	university	No Apaprent Disability	out of labor force :not looking for work	A	1			Wife of HH head	Does not work does not look for work	Oyt of labour force: Does not work does not look for work	28.8	university	HH Head	18 to less than 35	2783	A	A	0	0	0	0	0	0	0	0	0	0	0	0	0	0	0
1248	Cairo	female	urban	urban	3	No Disablity	yes	no	no	no	no	no	no	no	no	no	The child is not transeferred for suspected delay	university	No Apaprent Disability	out of labor force :not looking for work	A	1			Wife of HH head	Does not work does not look for work	Oyt of labour force: Does not work does not look for work	26.9	university	HH Head	18 to less than 35	2793	A	A	0	0	0	0	0	0	0	0	0	0	0	0	0	0	0
1255	Cairo	female	urban	urban	4	No Disablity	yes	no	yes	no	no	yes	no	no	no	no	The child is not transeferred for suspected delay	university	No Apaprent Disability	out of labor force :not looking for work	A	1			Wife of HH head	Does not work does not look for work	Oyt of labour force: Does not work does not look for work	25.3	university	HH Head	18 to less than 35	2814	A	A	0	0	0	0	0	0	0	0	0	0	0	0	0	0	0
1261	Cairo	female	urban	urban	5	No Disablity	yes	no	yes	no	no	no	no	no	no	no	The child is not transeferred for suspected delay	university	No Apaprent Disability	out of labor force :not looking for work	A	3			Wife of HH head	Does not work does not look for work	Oyt of labour force: Does not work does not look for work	25.7	university	HH Head	18 to less than 35	2833	A	A	0	0	0	0	0	0	0	0	0	0	0	0	0	0	0
1262	Cairo	male	urban	urban	5	No Disablity	yes	no	yes	no	no	no	no	no	no	no	The child is not transeferred for suspected delay	university	No Apaprent Disability	out of labor force :not looking for work	A	3			Wife of HH head	Does not work does not look for work	Oyt of labour force: Does not work does not look for work	27.9	university	HH Head	18 to less than 35	2834	A	A	0	0	0	0	0	0	0	0	0	0	0	0	0	0	0
1267	Cairo	male	urban	urban	4	No Disablity	yes	no	yes	no	no	no	no	no	no	no	The child is not transeferred for suspected delay	university	No Apaprent Disability	out of labor force :not looking for work	A	1			Wife of HH head	Does not work does not look for work	Oyt of labour force: Does not work does not look for work	29.4	university	HH Head	18 to less than 35	2844	A	A	0	0	0	0	0	0	0	0	0	0	0	0	0	0	0
1272	Cairo	female	urban	urban	5	No Disablity	yes	no	no	no	no	no	no	no	no	no	The child is not transeferred for suspected delay	High School and technical	No Apaprent Disability	Paid work	A	1			HH Head	work (paid-unpaid-his own-employer)	in labour force (employed or unemployed)	25.3	the child has no father in the HH	the child has no mother is not in the HH	18 to less than 35	2855	99	#N/A	0	0	0	0	0	0	0	0	0	0	0	0	0	0	0
1275	Cairo	male	urban	urban	5	No Disablity	yes	no	no	no	no	no	no	no	no	no	The child is not transeferred for suspected delay	Illeterate	No Apaprent Disability	out of labor force :not looking for work	A	3			Wife of HH head	Does not work does not look for work	Oyt of labour force: Does not work does not look for work	23	Read and write	HH Head	18 to less than 35	2863	A	A	0	0	0	0	0	0	0	0	0	0	0	0	0	0	0
1276	Cairo	female	urban	urban	5	No Disablity	yes	no	no	no	no	no	no	no	no	no	The child is not transeferred for suspected delay	Illeterate	No Apaprent Disability	out of labor force :not looking for work	A	3			Wife of HH head	Does not work does not look for work	Oyt of labour force: Does not work does not look for work	26.8	Read and write	HH Head	18 to less than 35	2864	A	A	0	0	0	0	0	0	0	0	0	0	0	0	0	0	0
1289	Cairo	female	urban	urban	5	No Disablity	yes	no	yes	no	no	yes	no	no	no	no	The child is not transeferred for suspected delay	university	No Apaprent Disability	out of labor force :not looking for work	A	1			Wife of HH head	Does not work does not look for work	Oyt of labour force: Does not work does not look for work	35.8	university	HH Head	35 to less than 40	2895	A	A	0	0	0	0	0	0	0	0	0	0	0	0	0	0	0
1293	Cairo	male	urban	urban	5	No Disablity	yes	no	yes	no	yes	no	no	no	no	no	The child is not transeferred for suspected delay	Illeterate	No Apaprent Disability	out of labor force :not looking for work	A	2			Wife of HH head	Does not work does not look for work	Oyt of labour force: Does not work does not look for work	25	Illeterate	HH Head	18 to less than 35	2904	A	A	0	0	0	0	0	0	0	0	0	0	0	0	0	0	0
1297	Cairo	male	urban	urban	4	No Disablity	yes	no	yes	no	yes	yes	no	no	no	no	The child is not transeferred for suspected delay	High School and technical	No Apaprent Disability	out of labor force :not looking for work	A	2			Wife of HH head	Does not work does not look for work	Oyt of labour force: Does not work does not look for work	19.3	High School and technical	HH Head	18 to less than 35	2913	A	A	0	0	0	0	0	0	0	0	0	0	0	0	0	0	0
1303	Cairo	male	urban	urban	5	No Disablity	yes	no	yes	no	no	yes	no	no	no	no	The child is not transeferred for suspected delay	university	No Apaprent Disability	out of labor force :not looking for work	A	1			Wife of HH head	Does not work does not look for work	Oyt of labour force: Does not work does not look for work	36	university	HH Head	35 to less than 40	2925	A	A	0	0	0	0	0	0	0	0	0	0	0	0	0	0	0
1306	Cairo	male	urban	urban	4	No Disablity	yes	yes	yes	no	no	no	no	no	no	no	The child is not transeferred for suspected delay	university	No Apaprent Disability	Paid work	A	2			Wife of HH head	work (paid-unpaid-his own-employer)	in labour force (employed or unemployed)	34.7	university	HH Head	18 to less than 35	2933	A	A	0	0	0	0	0	0	0	0	0	0	0	0	0	0	0
1310	Cairo	female	urban	urban	4	No Disablity	yes	no	yes	no	no	yes	no	no	no	no	The child is not transeferred for suspected delay	university	No Apaprent Disability	out of labor force :not looking for work	A	2			Wife of HH head	Does not work does not look for work	Oyt of labour force: Does not work does not look for work	20.3	university	HH Head	18 to less than 35	2943	A	A	0	0	0	0	0	0	0	0	0	0	0	0	0	0	0
1316	Cairo	female	urban	urban	5	No Disablity	yes	no	yes	no	yes	yes	no	no	no	no	The child is not transeferred for suspected delay	university	No Apaprent Disability	out of labor force :not looking for work	A	1			Wife of HH head	Does not work does not look for work	Oyt of labour force: Does not work does not look for work	36.5	university	HH Head	35 to less than 40	2955	A	A	0	0	0	0	0	0	0	0	0	0	0	0	0	0	0
1319	Cairo	male	urban	urban	6	No Disablity	yes	no	no	no	no	no	no	no	no	no	The child is not transeferred for suspected delay	Prep	No Apaprent Disability	out of labor force :not looking for work	A	3			Wife of HH head	Does not work does not look for work	Oyt of labour force: Does not work does not look for work	16.2	university	HH Head	15 to less than 18	2963	A	A	0	0	0	0	0	0	0	0	0	0	0	0	0	0	0
1320	Cairo	female	urban	urban	6	No Disablity	yes	no	no	no	no	no	no	no	no	no	The child is not transeferred for suspected delay	Prep	No Apaprent Disability	out of labor force :not looking for work	A	3			Wife of HH head	Does not work does not look for work	Oyt of labour force: Does not work does not look for work	17.8	university	HH Head	15 to less than 18	2964	A	A	0	0	0	0	0	0	0	0	0	0	0	0	0	0	0
1326	Cairo	male	urban	urban	5	No Disablity	yes	no	no	no	no	no	no	no	no	no	The child is not transeferred for suspected delay	university	No Apaprent Disability	out of labor force :not looking for work	A	2			Wife of HH head	Does not work does not look for work	Oyt of labour force: Does not work does not look for work	25.8	university	HH Head	18 to less than 35	2974	A	A	0	0	0	0	0	0	0	0	0	0	0	0	0	0	0
1327	Cairo	male	urban	urban	5	No Disablity	yes	no	no	no	no	no	no	no	no	no	The child is not transeferred for suspected delay	university	No Apaprent Disability	out of labor force :not looking for work	A	2			Wife of HH head	Does not work does not look for work	Oyt of labour force: Does not work does not look for work	26.8	university	HH Head	18 to less than 35	2975	A	A	0	0	0	0	0	0	0	0	0	0	0	0	0	0	0
1330	Cairo	male	urban	urban	4	No Disablity	yes	yes	no	no	no	no	no	no	no	no	The child is not transeferred for suspected delay	university	No Apaprent Disability	out of labor force :not looking for work	A	2			Wife of HH head	Does not work does not look for work	Oyt of labour force: Does not work does not look for work	23.8	university	HH Head	18 to less than 35	2983	A	A	0	0	0	0	0	0	0	0	0	0	0	0	0	0	0
1331	Cairo	male	urban	urban	4	No Disablity	yes	no	no	no	no	no	no	no	no	no	The child is not transeferred for suspected delay	university	No Apaprent Disability	out of labor force :not looking for work	A	2			Wife of HH head	Does not work does not look for work	Oyt of labour force: Does not work does not look for work	26.7	university	HH Head	18 to less than 35	2984	A	A	0	0	0	0	0	0	0	0	0	0	0	0	0	0	0
1338	Cairo	female	urban	urban	4	No Disablity	yes	no	yes	no	no	no	no	no	no	no	The child is not transeferred for suspected delay	university	No Apaprent Disability	Paid work	A	2			Wife of HH head	work (paid-unpaid-his own-employer)	in labour force (employed or unemployed)	26.3	university	HH Head	18 to less than 35	3003	A	A	0	0	0	0	0	0	0	0	0	0	0	0	0	0	0
1339	Cairo	male	urban	urban	4	No Disablity	yes	no	yes	no	no	no	no	no	no	no	The child is not transeferred for suspected delay	university	No Apaprent Disability	Paid work	A	2			Wife of HH head	work (paid-unpaid-his own-employer)	in labour force (employed or unemployed)	28	university	HH Head	18 to less than 35	3004	A	A	0	0	0	0	0	0	0	0	0	0	0	0	0	0	0
1342	Cairo	female	urban	urban	5	No Disablity	yes	no	yes	no	no	no	no	no	no	no	The child is not transeferred for suspected delay	Read and write	No Apaprent Disability	out of labor force :not looking for work	A	2			Wife of HH head	Does not work does not look for work	Oyt of labour force: Does not work does not look for work	13.7	Read and write	HH Head	less than 15	3013	A	A	0	0	0	0	0	0	0	0	0	0	0	0	0	0	0
1343	Cairo	male	urban	urban	5	No Disablity	yes	no	yes	no	no	no	no	no	no	no	The child is not transeferred for suspected delay	Read and write	No Apaprent Disability	out of labor force :not looking for work	A	2			Wife of HH head	Does not work does not look for work	Oyt of labour force: Does not work does not look for work	15.8	Read and write	HH Head	15 to less than 18	3014	A	A	0	0	0	0	0	0	0	0	0	0	0	0	0	0	0
1350	Cairo	male	urban	urban	6	No Disablity	yes	no	no	no	no	no	no	no	no	no	The child is not transeferred for suspected delay	Illeterate	No Apaprent Disability	out of labor force :not looking for work	A	1			Wife of HH head	Does not work does not look for work	Oyt of labour force: Does not work does not look for work	38.9	Illeterate	HH Head	35 to less than 40	3026	A	A	0	0	0	0	0	0	0	0	0	0	0	0	0	0	0
1353	Cairo	female	urban	urban	6	No Disablity	yes	no	no	no	no	no	no	no	no	yes	The child is not transeferred for suspected delay	High School and technical	No Apaprent Disability	out of labor force :not looking for work	A	4			Wife of HH head	Does not work does not look for work	Oyt of labour force: Does not work does not look for work	21.5	High School and technical	HH Head	18 to less than 35	3033	A	A	0	0	0	0	0	0	0	0	0	0	0	0	0	0	0
1354	Cairo	female	urban	urban	6	No Disablity	yes	no	no	no	no	no	no	no	no	yes	The child is not transeferred for suspected delay	High School and technical	No Apaprent Disability	out of labor force :not looking for work	A	4			Wife of HH head	Does not work does not look for work	Oyt of labour force: Does not work does not look for work	23.4	High School and technical	HH Head	18 to less than 35	3034	A	A	0	0	0	0	0	0	0	0	0	0	0	0	0	0	0
1360	Cairo	male	urban	urban	4	No Disablity	yes	no	no	no	no	no	no	no	no	no	The child is not transeferred for suspected delay	Read and write	No Apaprent Disability	Paid work	A	1			HH Head	work (paid-unpaid-his own-employer)	in labour force (employed or unemployed)	39.9	the child has no father in the HH	the child has no mother is not in the HH	35 to less than 40	3044	99	#N/A	0	0	0	0	0	0	0	0	0	0	0	0	0	0	0
1367	Cairo	male	urban	urban	5	No Disablity	yes	no	yes	no	no	yes	no	no	no	no	The child is not transeferred for suspected delay	university	No Apaprent Disability	out of labor force :not looking for work	A	2			Wife of HH head	Does not work does not look for work	Oyt of labour force: Does not work does not look for work	27.6	university	HH Head	18 to less than 35	3064	A	A	0	0	0	0	0	0	0	0	0	0	0	0	0	0	0
1371	Cairo	male	urban	urban	5	No Disablity	yes	no	yes	no	no	no	no	no	no	no	The child is not transeferred for suspected delay	High School and technical	No Apaprent Disability	out of labor force :not looking for work	A	2			Wife of HH head	Does not work does not look for work	Oyt of labour force: Does not work does not look for work	21.8	High School and technical	HH Head	18 to less than 35	3073	A	A	0	0	0	0	0	0	0	0	0	0	0	0	0	0	0
1376	Cairo	male	urban	urban	4	No Disablity	yes	no	yes	no	no	yes	no	no	no	no	The child is not transeferred for suspected delay	university	No Apaprent Disability	out of labor force :not looking for work	A	2			Wife of HH head	Does not work does not look for work	Oyt of labour force: Does not work does not look for work	28.3	university	HH Head	18 to less than 35	3083	A	A	0	0	0	0	0	0	0	0	0	0	0	0	0	0	0
1384	Cairo	male	urban	urban	3	No Disablity	yes	no	yes	no	no	no	no	no	no	no	The child is not transeferred for suspected delay	university	No Apaprent Disability	out of labor force :not looking for work	A	1			Wife of HH head	Does not work does not look for work	Oyt of labour force: Does not work does not look for work	27.7	university	HH Head	18 to less than 35	3103	A	A	0	0	0	0	0	0	0	0	0	0	0	0	0	0	0
1387	Cairo	male	urban	urban	3	No Disablity	yes	no	no	no	no	no	no	no	no	no	The child is not transeferred for suspected delay	university	No Apaprent Disability	out of labor force :not looking for work	A	1			Wife of HH head	Does not work does not look for work	Oyt of labour force: Does not work does not look for work	35.8	university	HH Head	35 to less than 40	3113	A	A	0	0	0	0	0	0	0	0	0	0	0	0	0	0	0
1392	Cairo	female	urban	urban	7	No Disablity	yes	no	yes	no	no	yes	no	no	no	no	The child is not transeferred for suspected delay	Illeterate	No Apaprent Disability	out of labor force :not looking for work	A	3	1	2	Wife of HH head	Does not work does not look for work	Oyt of labour force: Does not work does not look for work	22	Illeterate	HH Head	18 to less than 35	3125	A	A	0	0	0	0	0	0	0	0	0	0	0	0	0	0	0
1393	Cairo	male	urban	urban	7	No Disablity	yes	no	yes	no	no	yes	no	no	yes	no	The child is not transeferred for suspected delay	Illeterate	No Apaprent Disability	out of labor force :not looking for work	A	3	1	2	Wife of HH head	Does not work does not look for work	Oyt of labour force: Does not work does not look for work	22	Illeterate	HH Head	18 to less than 35	3126	A	A	0	0	0	0	0	0	0	0	0	0	0	0	0	0	0
1394	Cairo	female	urban	urban	7	No Disablity	yes	no	yes	no	no	no	no	no	no	no	The child is not transeferred for suspected delay	Illeterate	No Apaprent Disability	out of labor force :not looking for work	A	3			Wife of HH head	Does not work does not look for work	Oyt of labour force: Does not work does not look for work	23.2	Illeterate	HH Head	18 to less than 35	3127	A	A	0	0	0	0	0	0	0	0	0	0	0	0	0	0	0
1397	Cairo	female	urban	urban	4	No Disablity	yes	no	yes	no	yes	yes	no	no	no	no	The child is not transeferred for suspected delay	university	No Apaprent Disability	Paid work	A	2			Wife of HH head	work (paid-unpaid-his own-employer)	in labour force (employed or unemployed)	31.6	university	HH Head	18 to less than 35	3133	A	A	0	0	0	0	0	0	0	0	0	0	0	0	0	0	0
1398	Cairo	female	urban	urban	4	No Disablity	yes	no	yes	no	no	yes	no	no	no	no	The child is not transeferred for suspected delay	university	No Apaprent Disability	Paid work	A	2			Wife of HH head	work (paid-unpaid-his own-employer)	in labour force (employed or unemployed)	34.3	university	HH Head	18 to less than 35	3134	A	A	0	0	0	0	0	0	0	0	0	0	0	0	0	0	0
1411	Cairo	male	urban	urban	4	No Disablity	yes	no	yes	no	no	no	no	no	no	yes	The child is not transeferred for suspected delay	Illeterate	No Apaprent Disability	out of labor force :not looking for work	A	1			Wife of HH head	Does not work does not look for work	Oyt of labour force: Does not work does not look for work	18	Illeterate	HH Head	18 to less than 35	3164	A	A	0	0	0	0	0	0	0	0	0	0	0	0	0	0	0
1414	Cairo	male	urban	urban	5	No Disablity	yes	no	yes	no	no	no	no	no	no	no	The child is not transeferred for suspected delay	university	No Apaprent Disability	out of labor force :not looking for work	A	3			Wife of HH head	Does not work does not look for work	Oyt of labour force: Does not work does not look for work	27.7	university	HH Head	18 to less than 35	3173	A	A	0	0	0	0	0	0	0	0	0	0	0	0	0	0	0
1415	Cairo	female	urban	urban	5	No Disablity	yes	no	yes	no	no	no	no	no	no	no	The child is not transeferred for suspected delay	university	No Apaprent Disability	out of labor force :not looking for work	A	3			Wife of HH head	Does not work does not look for work	Oyt of labour force: Does not work does not look for work	28.8	university	HH Head	18 to less than 35	3174	A	A	0	0	0	0	0	0	0	0	0	0	0	0	0	0	0
1419	Cairo	female	urban	urban	4	No Disablity	yes	no	yes	no	no	yes	no	no	no	yes	The child is not transeferred for suspected delay	university	No Apaprent Disability	out of labor force :not looking for work	A	2	1	2	Wife of HH head	Does not work does not look for work	Oyt of labour force: Does not work does not look for work	23.2	university	HH Head	18 to less than 35	3183	A	A	0	0	0	0	0	0	0	0	0	0	0	0	0	0	0
1420	Cairo	male	urban	urban	4	No Disablity	yes	no	yes	no	yes	yes	no	no	yes	yes	The child is not transeferred for suspected delay	university	No Apaprent Disability	out of labor force :not looking for work	A	2	1	2	Wife of HH head	Does not work does not look for work	Oyt of labour force: Does not work does not look for work	23.2	university	HH Head	18 to less than 35	3184	A	A	0	0	0	0	0	0	0	0	0	0	0	0	0	0	0
1424	Cairo	male	urban	urban	4	No Disablity	yes	yes	no	no	no	yes	no	no	no	no	The child is not transeferred for suspected delay	High School and technical	No Apaprent Disability	out of labor force :not looking for work	A	1			Wife of HH head	Does not work does not look for work	Oyt of labour force: Does not work does not look for work	33.1	university	HH Head	18 to less than 35	3194	A	A	0	0	0	0	0	0	0	0	0	0	0	0	0	0	0
1429	Cairo	male	urban	urban	5	No Disablity	yes	no	no	no	no	yes	no	no	yes	no	The child is not transeferred for suspected delay	Read and write	No Apaprent Disability	out of labor force :not looking for work	A	1			Wife of HH head	Does not work does not look for work	Oyt of labour force: Does not work does not look for work	27.3	university	HH Head	18 to less than 35	3205	A	A	0	0	0	0	0	0	0	0	0	0	0	0	0	0	0
1439	Cairo	female	urban	urban	7	No Disablity	yes	no	yes	no	no	yes	no	no	no	no	The child is not transeferred for suspected delay	university	No Apaprent Disability	Paid work	A	1			Wife of HH head	work (paid-unpaid-his own-employer)	in labour force (employed or unemployed)	31.3	Above intermediate	HH Head	18 to less than 35	3226	A	A	0	0	0	0	0	0	0	0	0	0	0	0	0	0	0
1445	Cairo	female	urban	urban	6	No Disablity	yes	no	no	no	no	no	no	no	no	no	The child is not transeferred for suspected delay	Illeterate	No Apaprent Disability	out of labor force :not looking for work	A	2			Wife of HH head	Does not work does not look for work	Oyt of labour force: Does not work does not look for work	29.4	Illeterate	HH Head	18 to less than 35	3235	A	A	0	0	0	0	0	0	0	0	0	0	0	0	0	0	0
1452	Cairo	female	urban	urban	6	No Disablity	yes	no	yes	no	no	no	no	no	no	no	The child is not transeferred for suspected delay	university	No Apaprent Disability	Paid work	A	4	1	2	Wife of HH head	work (paid-unpaid-his own-employer)	in labour force (employed or unemployed)	25.2	university	HH Head	18 to less than 35	3253	A	A	0	0	0	0	0	0	0	0	0	0	0	0	0	0	0
1453	Cairo	female	urban	urban	6	No Disablity	yes	no	yes	no	no	no	no	no	no	no	The child is not transeferred for suspected delay	university	No Apaprent Disability	Paid work	A	4	1	2	Wife of HH head	work (paid-unpaid-his own-employer)	in labour force (employed or unemployed)	25.2	university	HH Head	18 to less than 35	3254	A	A	0	0	0	0	0	0	0	0	0	0	0	0	0	0	0
1460	Cairo	female	urban	urban	5	No Disablity	yes	no	no	no	no	yes	no	no	no	no	The child is not transeferred for suspected delay	university	No Apaprent Disability	Paid work	A	1			Wife of HH head	work (paid-unpaid-his own-employer)	in labour force (employed or unemployed)	31.2	Above intermediate	HH Head	18 to less than 35	3265	A	A	0	0	0	0	0	0	0	0	0	0	0	0	0	0	0
1465	Cairo	male	urban	urban	5	No Disablity	yes	no	yes	no	no	no	no	no	no	no	The child is not transeferred for suspected delay	university	No Apaprent Disability	Paid work	A	1			Wife of HH head	work (paid-unpaid-his own-employer)	in labour force (employed or unemployed)	36.8	university	HH Head	35 to less than 40	3275	A	A	0	0	0	0	0	0	0	0	0	0	0	0	0	0	0
1470	Cairo	female	urban	urban	6	No Disablity	yes	no	no	no	no	no	no	no	no	no	The child is not transeferred for suspected delay	university	No Apaprent Disability	out of labor force :not looking for work	A	2			Wife of HH head	Does not work does not look for work	Oyt of labour force: Does not work does not look for work	25.4	university	HH Head	18 to less than 35	3285	A	A	0	0	0	0	0	0	0	0	0	0	0	0	0	0	0
1471	Cairo	male	urban	urban	6	No Disablity	yes	no	no	no	no	yes	no	no	no	no	The child is not transeferred for suspected delay	university	No Apaprent Disability	out of labor force :not looking for work	A	2			Wife of HH head	Does not work does not look for work	Oyt of labour force: Does not work does not look for work	28.2	university	HH Head	18 to less than 35	3286	A	A	0	0	0	0	0	0	0	0	0	0	0	0	0	0	0
1475	Cairo	male	urban	urban	4	No Disablity	yes	no	no	no	no	no	no	no	no	no	The child is not transeferred for suspected delay	High School and technical	No Apaprent Disability	out of labor force :not looking for work	A	1			Wife of HH head	Does not work does not look for work	Oyt of labour force: Does not work does not look for work	36.3	university	HH Head	35 to less than 40	3294	A	A	0	0	0	0	0	0	0	0	0	0	0	0	0	0	0
1478	Cairo	male	urban	urban	5	No Disablity	yes	no	yes	no	no	no	no	no	no	no	The child is not transeferred for suspected delay	High School and technical	No Apaprent Disability	out of labor force :not looking for work	A	3			Wife of HH head	Does not work does not look for work	Oyt of labour force: Does not work does not look for work	12	Illeterate	HH Head	less than 15	3303	A	A	0	0	0	0	0	0	0	0	0	0	0	0	0	0	0
1479	Cairo	male	urban	urban	5	Disable	no	no	yes	no	no	no	yes	yes	yes	no	The child is transferred for suspected delay	High School and technical	No Apaprent Disability	out of labor force :not looking for work	A	3			Wife of HH head	Does not work does not look for work	Oyt of labour force: Does not work does not look for work	15	Illeterate	HH Head	15 to less than 18	3304	A	A	yes	yes	yes	yes	yes	yes	yes	yes	yes	yes	yes	yes	yes	yes	yes
1483	Cairo	female	urban	urban	5	No Disablity	yes	no	yes	no	no	yes	no	no	no	yes	The child is not transeferred for suspected delay	Illeterate	No Apaprent Disability	out of labor force :not looking for work	A	3			Wife of HH head	Does not work does not look for work	Oyt of labour force: Does not work does not look for work	17.6	Illeterate	HH Head	15 to less than 18	3313	A	A	0	0	0	0	0	0	0	0	0	0	0	0	0	0	0
1488	Cairo	female	urban	urban	5	No Disablity	yes	no	no	no	no	yes	no	no	no	no	The child is not transeferred for suspected delay	Illeterate	No Apaprent Disability	out of labor force :not looking for work	A	3			Wife of HH head	Does not work does not look for work	Oyt of labour force: Does not work does not look for work	18.8	Prep	HH Head	18 to less than 35	3323	A	A	0	0	0	0	0	0	0	0	0	0	0	0	0	0	0
1489	Cairo	female	urban	urban	5	No Disablity	yes	no	no	no	no	yes	no	no	no	no	The child is not transeferred for suspected delay	Illeterate	No Apaprent Disability	out of labor force :not looking for work	A	3			Wife of HH head	Does not work does not look for work	Oyt of labour force: Does not work does not look for work	20.8	Prep	HH Head	18 to less than 35	3324	A	A	0	0	0	0	0	0	0	0	0	0	0	0	0	0	0
1495	Cairo	female	urban	urban	6	No Disablity	yes	no	yes	no	no	no	no	no	no	no	The child is not transeferred for suspected delay	Illeterate	No Apaprent Disability	out of labor force :not looking for work	A	2			Wife of HH head	Does not work does not look for work	Oyt of labour force: Does not work does not look for work	40.4	Read and write	HH Head	40 +	3335	A	A	0	0	0	0	0	0	0	0	0	0	0	0	0	0	0
1504	Cairo	female	urban	urban	6	No Disablity	yes	no	yes	no	no	yes	no	no	no	no	The child is not transeferred for suspected delay	High School and technical	No Apaprent Disability	Paid work	A	2			Wife of HH head	work (paid-unpaid-his own-employer)	in labour force (employed or unemployed)	28.6	High School and technical	HH Head	18 to less than 35	3355	A	A	0	0	0	0	0	0	0	0	0	0	0	0	0	0	0
1505	Cairo	female	urban	urban	6	No Disablity	yes	no	yes	no	no	yes	no	no	no	no	The child is not transeferred for suspected delay	High School and technical	No Apaprent Disability	Paid work	A	2			Wife of HH head	work (paid-unpaid-his own-employer)	in labour force (employed or unemployed)	29.7	High School and technical	HH Head	18 to less than 35	3356	A	A	0	0	0	0	0	0	0	0	0	0	0	0	0	0	0
1510	Cairo	male	urban	urban	5	No Disablity	yes	no	no	no	no	no	no	no	no	no	The child is not transeferred for suspected delay	Read and write	No Apaprent Disability	out of labor force :not looking for work	A	1			Wife of HH head	Does not work does not look for work	Oyt of labour force: Does not work does not look for work	27.6	Prep	HH Head	18 to less than 35	3365	A	A	0	0	0	0	0	0	0	0	0	0	0	0	0	0	0
1519	Cairo	male	urban	urban	6	No Disablity	yes	no	yes	no	no	no	no	no	no	no	The child is not transeferred for suspected delay	Above intermediate	No Apaprent Disability	out of labor force :not looking for work	A	2			Wife of HH head	Does not work does not look for work	Oyt of labour force: Does not work does not look for work	24.2	Above intermediate	HH Head	18 to less than 35	3385	A	A	0	0	0	0	0	0	0	0	0	0	0	0	0	0	0
1524	Cairo	female	urban	urban	6	No Disablity	yes	no	no	no	no	yes	no	no	no	no	The child is not transeferred for suspected delay	university	No Apaprent Disability	out of labor force :not looking for work	A	3			Wife of HH head	Does not work does not look for work	Oyt of labour force: Does not work does not look for work	29.3	university	HH Head	18 to less than 35	3394	A	A	0	0	0	0	0	0	0	0	0	0	0	0	0	0	0
1529	Cairo	female	urban	urban	5	No Disablity	yes	no	no	no	no	yes	no	no	no	no	The child is not transeferred for suspected delay	Above intermediate	No Apaprent Disability	out of labor force :not looking for work	A	3			Wife of HH head	Does not work does not look for work	Oyt of labour force: Does not work does not look for work	23	university	HH Head	18 to less than 35	3403	A	A	0	0	0	0	0	0	0	0	0	0	0	0	0	0	0
1530	Cairo	female	urban	urban	5	No Disablity	yes	no	no	no	no	yes	no	no	no	no	The child is not transeferred for suspected delay	Above intermediate	No Apaprent Disability	out of labor force :not looking for work	A	3			Wife of HH head	Does not work does not look for work	Oyt of labour force: Does not work does not look for work	25.9	university	HH Head	18 to less than 35	3404	A	A	0	0	0	0	0	0	0	0	0	0	0	0	0	0	0
1536	Cairo	male	urban	urban	7	Disable	no	no	no	no	no	no	no	no	yes	no	The child is transferred for suspected delay	Illeterate	No Apaprent Disability	out of labor force :not looking for work	A	2			Wife of HH head	Does not work does not look for work	Oyt of labour force: Does not work does not look for work	25.7	High School and technical	HH Head	18 to less than 35	3415	A	A	yes	yes	yes	yes	yes	yes	yes	0	0	0	0	0	0	0	0
1542	Cairo	female	urban	urban	5	No Disablity	yes	no	yes	no	no	no	no	no	no	no	The child is not transeferred for suspected delay	university	No Apaprent Disability	out of labor force :not looking for work	A	2			Wife of HH head	Does not work does not look for work	Oyt of labour force: Does not work does not look for work	24.9	university	HH Head	18 to less than 35	3424	A	A	0	0	0	0	0	0	0	0	0	0	0	0	0	0	0
1546	Cairo	male	urban	urban	5	No Disablity	yes	no	no	no	no	yes	no	no	no	no	The child is not transeferred for suspected delay	university	No Apaprent Disability	out of labor force :not looking for work	A	3			Wife of HH head	Does not work does not look for work	Oyt of labour force: Does not work does not look for work	23.8	university	HH Head	18 to less than 35	3433	A	A	0	0	0	0	0	0	0	0	0	0	0	0	0	0	0
1547	Cairo	male	urban	urban	5	No Disablity	yes	no	no	no	no	yes	no	no	no	no	The child is not transeferred for suspected delay	university	No Apaprent Disability	out of labor force :not looking for work	A	3			Wife of HH head	Does not work does not look for work	Oyt of labour force: Does not work does not look for work	26.7	university	HH Head	18 to less than 35	3434	A	A	0	0	0	0	0	0	0	0	0	0	0	0	0	0	0
1551	Cairo	male	urban	urban	5	No Disablity	yes	no	no	no	no	no	no	no	no	no	The child is not transeferred for suspected delay	Illeterate	No Apaprent Disability	out of labor force :not looking for work	A	3			Wife of HH head	Does not work does not look for work	Oyt of labour force: Does not work does not look for work	17.4	Read and write	HH Head	15 to less than 18	3443	A	A	0	0	0	0	0	0	0	0	0	0	0	0	0	0	0
1552	Cairo	female	urban	urban	5	No Disablity	yes	no	no	no	no	no	no	no	no	no	The child is not transeferred for suspected delay	Illeterate	No Apaprent Disability	out of labor force :not looking for work	A	3			Wife of HH head	Does not work does not look for work	Oyt of labour force: Does not work does not look for work	18.4	Read and write	HH Head	18 to less than 35	3444	A	A	0	0	0	0	0	0	0	0	0	0	0	0	0	0	0
1566	Cairo	male	urban	urban	4	No Disablity	yes	no	yes	no	no	no	no	no	no	no	The child is not transeferred for suspected delay	university	No Apaprent Disability	out of labor force :not looking for work	A	2			Wife of HH head	Does not work does not look for work	Oyt of labour force: Does not work does not look for work	26.3	university	HH Head	18 to less than 35	3473	A	A	0	0	0	0	0	0	0	0	0	0	0	0	0	0	0
1575	Cairo	female	urban	urban	4	No Disablity	yes	no	yes	no	no	yes	no	no	no	no	The child is not transeferred for suspected delay	university	No Apaprent Disability	out of labor force :not looking for work	A	2			Wife of HH head	Does not work does not look for work	Oyt of labour force: Does not work does not look for work	33.3	university	HH Head	18 to less than 35	3493	A	A	0	0	0	0	0	0	0	0	0	0	0	0	0	0	0
1579	Cairo	female	urban	urban	5	No Disablity	yes	no	no	no	no	no	no	no	no	no	The child is not transeferred for suspected delay	university	No Apaprent Disability	out of labor force :not looking for work	A	3			Wife of HH head	Does not work does not look for work	Oyt of labour force: Does not work does not look for work	21.9	university	HH Head	18 to less than 35	3503	A	A	0	0	0	0	0	0	0	0	0	0	0	0	0	0	0
1580	Cairo	male	urban	urban	5	No Disablity	yes	no	no	no	no	no	no	no	no	no	The child is not transeferred for suspected delay	university	No Apaprent Disability	out of labor force :not looking for work	A	3			Wife of HH head	Does not work does not look for work	Oyt of labour force: Does not work does not look for work	24.5	university	HH Head	18 to less than 35	3504	A	A	0	0	0	0	0	0	0	0	0	0	0	0	0	0	0
1588	Cairo	male	urban	urban	5	No Disablity	yes	no	yes	no	no	no	no	no	no	no	The child is not transeferred for suspected delay	university	No Apaprent Disability	out of labor force :not looking for work	A	3			Wife of HH head	Does not work does not look for work	Oyt of labour force: Does not work does not look for work	27.1	university	HH Head	18 to less than 35	3523	A	A	0	0	0	0	0	0	0	0	0	0	0	0	0	0	0
1589	Cairo	female	urban	urban	5	No Disablity	yes	no	yes	no	no	no	no	no	no	no	The child is not transeferred for suspected delay	university	No Apaprent Disability	out of labor force :not looking for work	A	3			Wife of HH head	Does not work does not look for work	Oyt of labour force: Does not work does not look for work	29	university	HH Head	18 to less than 35	3524	A	A	0	0	0	0	0	0	0	0	0	0	0	0	0	0	0
1594	Cairo	female	urban	urban	5	No Disablity	yes	no	no	no	no	yes	no	no	no	no	The child is not transeferred for suspected delay	High School and technical	No Apaprent Disability	out of labor force :not looking for work	A	2			Wife of HH head	Does not work does not look for work	Oyt of labour force: Does not work does not look for work	27.3	Illeterate	HH Head	18 to less than 35	3534	A	A	0	0	0	0	0	0	0	0	0	0	0	0	0	0	0
1606	Cairo	female	urban	urban	4	Disable	yes	no	yes	no	no	no	no	no	yes	no	The child is transferred for suspected delay	High School and technical	No Apaprent Disability	out of labor force :not looking for work	A	1			Wife of HH head	Does not work does not look for work	Oyt of labour force: Does not work does not look for work	16.3	Illeterate	HH Head	15 to less than 18	3554	A	A	0	yes	0	0	0	yes	yes	0	0	0	0	0	0	0	0
1609	Cairo	female	urban	urban	6	No Disablity	yes	no	no	no	no	yes	no	no	yes	no	The child is not transeferred for suspected delay	Illeterate	No Apaprent Disability	out of labor force :not looking for work	A	4			Wife of HH head	Does not work does not look for work	Oyt of labour force: Does not work does not look for work	26.1	Illeterate	HH Head	18 to less than 35	3563	A	A	0	0	0	0	0	0	0	0	0	0	0	0	0	0	0
1610	Cairo	female	urban	urban	6	No Disablity	yes	no	no	no	no	yes	no	no	yes	no	The child is not transeferred for suspected delay	Illeterate	No Apaprent Disability	out of labor force :not looking for work	A	4			Wife of HH head	Does not work does not look for work	Oyt of labour force: Does not work does not look for work	27.3	Illeterate	HH Head	18 to less than 35	3564	A	A	0	0	0	0	0	0	0	0	0	0	0	0	0	0	0
1620	Cairo	male	urban	urban	5	No Disablity	yes	no	no	no	no	no	no	no	no	no	The child is not transeferred for suspected delay	High School and technical	No Apaprent Disability	Paid work	A	1			Wife of HH head	work (paid-unpaid-his own-employer)	in labour force (employed or unemployed)	25.8	Read and write	HH Head	18 to less than 35	3585	A	A	0	0	0	0	0	0	0	0	0	0	0	0	0	0	0
1627	Cairo	female	urban	urban	4	No Disablity	yes	no	yes	no	no	no	no	no	no	no	The child is not transeferred for suspected delay	university	No Apaprent Disability	out of labor force :not looking for work	A	2			Wife of HH head	Does not work does not look for work	Oyt of labour force: Does not work does not look for work	30.3	university	HH Head	18 to less than 35	3603	A	A	0	0	0	0	0	0	0	0	0	0	0	0	0	0	0
1631	Cairo	male	urban	urban	5	No Disablity	yes	no	no	no	no	yes	no	no	yes	no	The child is not transeferred for suspected delay	High School and technical	No Apaprent Disability	out of labor force :not looking for work	A	3			Wife of HH head	Does not work does not look for work	Oyt of labour force: Does not work does not look for work	23.6	Above intermediate	HH Head	18 to less than 35	3613	A	A	0	0	0	0	0	0	0	0	0	0	0	0	0	0	0
1644	Cairo	male	urban	urban	5	No Disablity	yes	no	no	no	no	no	no	no	no	no	The child is not transeferred for suspected delay	university	No Apaprent Disability	out of labor force :not looking for work	A	3			Wife of HH head	Does not work does not look for work	Oyt of labour force: Does not work does not look for work	24.8	university	HH Head	18 to less than 35	3643	0	C	0	0	0	0	0	0	0	0	0	0	0	0	0	0	0
1645	Cairo	male	urban	urban	5	No Disablity	yes	no	no	no	no	no	no	no	no	no	The child is not transeferred for suspected delay	university	No Apaprent Disability	out of labor force :not looking for work	A	3			Wife of HH head	Does not work does not look for work	Oyt of labour force: Does not work does not look for work	28	university	HH Head	18 to less than 35	3644	0	C	0	0	0	0	0	0	0	0	0	0	0	0	0	0	0
1651	Cairo	female	urban	urban	6	No Disablity	yes	no	no	no	no	no	no	no	no	no	The child is not transeferred for suspected delay	Illeterate	No Apaprent Disability	out of labor force :not looking for work	A	2			Wife of HH head	Does not work does not look for work	Oyt of labour force: Does not work does not look for work	27	High School and technical	HH Head	18 to less than 35	3655	A	A	0	0	0	0	0	0	0	0	0	0	0	0	0	0	0
1652	Cairo	female	urban	urban	6	No Disablity	yes	no	no	no	no	no	no	no	no	no	The child is not transeferred for suspected delay	Illeterate	No Apaprent Disability	out of labor force :not looking for work	A	2			Wife of HH head	Does not work does not look for work	Oyt of labour force: Does not work does not look for work	31	High School and technical	HH Head	18 to less than 35	3656	A	A	0	0	0	0	0	0	0	0	0	0	0	0	0	0	0
1655	Cairo	male	urban	urban	4	No Disablity	yes	no	no	no	no	no	no	no	no	no	The child is not transeferred for suspected delay	university	No Apaprent Disability	Paid work	A	2			Wife of HH head	work (paid-unpaid-his own-employer)	in labour force (employed or unemployed)	24.8	university	HH Head	18 to less than 35	3663	A	2	0	0	0	0	0	0	0	0	0	0	0	0	0	0	0
1673	Cairo	male	urban	urban	4	No Disablity	yes	no	no	no	no	yes	no	no	no	no	The child is not transeferred for suspected delay	Read and write	No Apaprent Disability	out of labor force :not looking for work	A	1			Wife of HH head	Does not work does not look for work	Oyt of labour force: Does not work does not look for work	28.1	Read and write	HH Head	18 to less than 35	3714	A	A	0	0	0	0	0	0	0	0	0	0	0	0	0	0	0
1680	Cairo	female	urban	urban	4	No Disablity	yes	no	no	no	no	no	no	no	no	no	The child is not transeferred for suspected delay	university	No Apaprent Disability	out of labor force :not looking for work	A	2			Wife of HH head	Does not work does not look for work	Oyt of labour force: Does not work does not look for work	25.7	university	HH Head	18 to less than 35	3733	A	A	0	0	0	0	0	0	0	0	0	0	0	0	0	0	0
1685	Cairo	male	urban	urban	6	No Disablity	yes	no	no	no	no	no	no	no	no	no	The child is not transeferred for suspected delay	High School and technical	No Apaprent Disability	out of labor force :not looking for work	A	3			Wife of HH head	Does not work does not look for work	Oyt of labour force: Does not work does not look for work	25.3	university	HH Head	18 to less than 35	3744	A	A	0	0	0	0	0	0	0	0	0	0	0	0	0	0	0
1686	Cairo	male	urban	urban	6	No Disablity	yes	no	no	no	no	no	no	no	no	no	The child is not transeferred for suspected delay	High School and technical	No Apaprent Disability	out of labor force :not looking for work	A	3			Wife of HH head	Does not work does not look for work	Oyt of labour force: Does not work does not look for work	27.7	university	HH Head	18 to less than 35	3745	A	A	0	0	0	0	0	0	0	0	0	0	0	0	0	0	0
1687	Cairo	male	urban	urban	6	Disable	yes	no	no	no	no	no	no	no	no	no	The child is transferred for suspected delay	High School and technical	No Apaprent Disability	out of labor force :not looking for work	A	3			Wife of HH head	Does not work does not look for work	Oyt of labour force: Does not work does not look for work	29.7	university	HH Head	18 to less than 35	3746	A	A	0	0	0	0	yes	0	0	0	0	0	0	0	0	0	0
1695	Cairo	female	urban	urban	11	No Disablity	yes	no	no	no	no	yes	no	no	no	no	The child is not transeferred for suspected delay	Read and write	No Apaprent Disability	out of labor force :not looking for work	A	4			Wife of HH head	Does not work does not look for work	Oyt of labour force: Does not work does not look for work	33.1	university	HH Head	18 to less than 35	3758	A	A	0	0	0	0	0	0	0	0	0	0	0	0	0	0	0
1696	Cairo	female	urban	urban	11	No Disablity	yes	no	no	no	no	yes	no	no	no	no	The child is not transeferred for suspected delay	Read and write	No Apaprent Disability	out of labor force :not looking for work	A	4	1	2	Wife of HH head	Does not work does not look for work	Oyt of labour force: Does not work does not look for work	35.8	university	HH Head	35 to less than 40	3759	A	A	0	0	0	0	0	0	0	0	0	0	0	0	0	0	0
1697	Cairo	female	urban	urban	11	No Disablity	yes	no	no	no	no	yes	no	no	no	no	The child is not transeferred for suspected delay	Read and write	No Apaprent Disability	out of labor force :not looking for work	A	4	1	2	Wife of HH head	Does not work does not look for work	Oyt of labour force: Does not work does not look for work	35.8	university	HH Head	35 to less than 40	37510	A	A	0	0	0	0	0	0	0	0	0	0	0	0	0	0	0
1703	Cairo	male	urban	urban	5	No Disablity	yes	no	no	no	yes	yes	no	no	no	no	The child is transferred for suspected delay	High School and technical	No Apaprent Disability	out of labor force :not looking for work	A	1			Wife of HH head	Does not work does not look for work	Oyt of labour force: Does not work does not look for work	33	Above intermediate	HH Head	18 to less than 35	3765	A	A	0	0	0	0	0	yes	yes	0	0	0	0	0	0	0	0
1706	Cairo	female	urban	urban	3	No Disablity	yes	no	no	no	no	yes	no	no	no	no	The child is not transeferred for suspected delay	university	No Apaprent Disability	out of labor force :not looking for work	A	1			Wife of HH head	Does not work does not look for work	Oyt of labour force: Does not work does not look for work	29.1	university	HH Head	18 to less than 35	3773	0	C	0	0	0	0	0	0	0	0	0	0	0	0	0	0	0
1709	Cairo	female	urban	urban	4	Disable	yes	yes	yes	no	no	yes	no	no	yes	no	The child is transferred for suspected delay	university	No Apaprent Disability	out of labor force :not looking for work	A	2			Wife of HH head	Does not work does not look for work	Oyt of labour force: Does not work does not look for work	36.3	4 years istitute	HH Head	35 to less than 40	3783	0	C	0	0	0	yes	0	yes	0	0	0	0	0	0	0	0	0
1710	Cairo	female	urban	urban	4	No Disablity	yes	yes	yes	no	no	no	no	no	no	no	The child is not transeferred for suspected delay	university	No Apaprent Disability	out of labor force :not looking for work	A	2			Wife of HH head	Does not work does not look for work	Oyt of labour force: Does not work does not look for work	39.3	4 years istitute	HH Head	35 to less than 40	3784	0	C	0	0	0	0	0	0	0	0	0	0	0	0	0	0	0
1714	Cairo	female	urban	urban	6	No Disablity	yes	no	no	no	no	no	no	no	no	no	The child is not transeferred for suspected delay	High School and technical	Apparent disability	out of labor force :not looking for work	C	3			Wife of HH head	Does not work does not look for work	Oyt of labour force: Does not work does not look for work	28.5	High School and technical	HH Head	18 to less than 35	3794	0	C	0	0	0	0	0	0	0	0	0	0	0	0	0	0	0
1722	Cairo	female	urban	urban	6	No Disablity	yes	no	no	no	no	no	no	no	no	no	The child is not transeferred for suspected delay	university	No Apaprent Disability	Paid work	A	3	1	2	Wife of HH head	work (paid-unpaid-his own-employer)	in labour force (employed or unemployed)	25	university	HH Head	18 to less than 35	3813	A	A	0	0	0	0	0	0	0	0	0	0	0	0	0	0	0
1723	Cairo	female	urban	urban	6	No Disablity	yes	no	no	no	no	no	no	no	no	no	The child is not transeferred for suspected delay	university	No Apaprent Disability	Paid work	A	3	1	2	Wife of HH head	work (paid-unpaid-his own-employer)	in labour force (employed or unemployed)	25	university	HH Head	18 to less than 35	3814	A	A	0	0	0	0	0	0	0	0	0	0	0	0	0	0	0
1724	Cairo	male	urban	urban	6	No Disablity	yes	no	no	no	no	no	no	no	no	no	The child is not transeferred for suspected delay	university	No Apaprent Disability	Paid work	A	3			Wife of HH head	work (paid-unpaid-his own-employer)	in labour force (employed or unemployed)	27.9	university	HH Head	18 to less than 35	3815	A	A	0	0	0	0	0	0	0	0	0	0	0	0	0	0	0
1734	Cairo	male	urban	urban	3	No Disablity	yes	no	no	no	no	no	no	no	no	no	The child is not transeferred for suspected delay	the child has no moyther in the house	The child has no mother in the HH	the child has no mother in the HH	99	1			his/her mother is not in the HH	The child has no mother in the HH	The child has no mother in the HH	the child has no mother in the HH	university	HH Head	99	3832	A	A	0	0	0	0	0	0	0	0	0	0	0	0	0	0	0
1739	Cairo	female	urban	urban	4	No Disablity	yes	no	no	no	no	no	no	no	no	no	The child is not transeferred for suspected delay	university	No Apaprent Disability	out of labor force :not looking for work	A	1			Wife of HH head	Does not work does not look for work	Oyt of labour force: Does not work does not look for work	31.2	university	HH Head	18 to less than 35	3844	A	A	0	0	0	0	0	0	0	0	0	0	0	0	0	0	0
1742	Cairo	female	urban	urban	5	No Disablity	yes	no	no	no	no	no	no	no	no	no	The child is not transeferred for suspected delay	university	No Apaprent Disability	out of labor force :not looking for work	A	3			Wife of HH head	Does not work does not look for work	Oyt of labour force: Does not work does not look for work	24.8	university	HH Head	18 to less than 35	3853	A	A	0	0	0	0	0	0	0	0	0	0	0	0	0	0	0
1748	Cairo	male	urban	urban	4	No Disablity	yes	no	no	no	no	no	no	no	no	no	The child is not transeferred for suspected delay	university	No Apaprent Disability	out of labor force :not looking for work	A	1			Wife of HH head	Does not work does not look for work	Oyt of labour force: Does not work does not look for work	28.6	university	HH Head	18 to less than 35	3864	A	A	0	0	0	0	0	0	0	0	0	0	0	0	0	0	0
1751	Cairo	male	urban	urban	5	No Disablity	yes	no	no	no	no	no	no	no	no	no	The child is not transeferred for suspected delay	post grduate	No Apaprent Disability	Paid work	A	3			Wife of HH head	work (paid-unpaid-his own-employer)	in labour force (employed or unemployed)	37.3	university	HH Head	35 to less than 40	3873	A	A	0	0	0	0	0	0	0	0	0	0	0	0	0	0	0
1752	Cairo	female	urban	urban	5	No Disablity	yes	no	no	no	no	no	no	no	no	no	The child is not transeferred for suspected delay	post grduate	No Apaprent Disability	Paid work	A	3			Wife of HH head	work (paid-unpaid-his own-employer)	in labour force (employed or unemployed)	39.5	university	HH Head	35 to less than 40	3874	A	A	0	0	0	0	0	0	0	0	0	0	0	0	0	0	0
1753	Cairo	male	urban	urban	5	No Disablity	yes	no	no	no	no	no	no	no	no	no	The child is not transeferred for suspected delay	post grduate	No Apaprent Disability	Paid work	A	3			Wife of HH head	work (paid-unpaid-his own-employer)	in labour force (employed or unemployed)	40.2	university	HH Head	40 +	3875	A	A	0	0	0	0	0	0	0	0	0	0	0	0	0	0	0
1756	Cairo	female	urban	urban	6	No Disablity	yes	no	no	no	no	no	no	no	no	no	The child is not transeferred for suspected delay	university	No Apaprent Disability	Paid work	A	3			Wife of HH head	work (paid-unpaid-his own-employer)	in labour force (employed or unemployed)	20.6	Above intermediate	HH Head	18 to less than 35	3883	A	A	0	0	0	0	0	0	0	0	0	0	0	0	0	0	0
1757	Cairo	female	urban	urban	6	No Disablity	yes	no	no	no	no	no	no	no	no	no	The child is not transeferred for suspected delay	university	No Apaprent Disability	Paid work	A	3			Wife of HH head	work (paid-unpaid-his own-employer)	in labour force (employed or unemployed)	23.5	Above intermediate	HH Head	18 to less than 35	3884	A	A	0	0	0	0	0	0	0	0	0	0	0	0	0	0	0
1762	Cairo	female	urban	urban	5	No Disablity	yes	no	no	no	no	no	no	no	no	no	The child is not transeferred for suspected delay	university	No Apaprent Disability	out of labor force :not looking for work	A	3			Wife of HH head	Does not work does not look for work	Oyt of labour force: Does not work does not look for work	30.3	university	HH Head	18 to less than 35	3893	A	A	0	0	0	0	0	0	0	0	0	0	0	0	0	0	0
1763	Cairo	male	urban	urban	5	No Disablity	yes	no	no	no	no	no	no	no	no	no	The child is not transeferred for suspected delay	university	No Apaprent Disability	out of labor force :not looking for work	A	3			Wife of HH head	Does not work does not look for work	Oyt of labour force: Does not work does not look for work	31.9	university	HH Head	18 to less than 35	3894	A	A	0	0	0	0	0	0	0	0	0	0	0	0	0	0	0
1774	Cairo	male	urban	urban	5	No Disablity	yes	no	no	no	no	no	no	no	no	no	The child is not transeferred for suspected delay	Illeterate	No Apaprent Disability	Paid work	A	3			Wife of HH head	work (paid-unpaid-his own-employer)	in labour force (employed or unemployed)	19.4	Illeterate	HH Head	18 to less than 35	3923	A	A	0	0	0	0	0	0	0	0	0	0	0	0	0	0	0
1775	Cairo	male	urban	urban	5	No Disablity	yes	no	no	no	no	no	no	no	yes	no	The child is not transeferred for suspected delay	Illeterate	No Apaprent Disability	Paid work	A	3			Wife of HH head	work (paid-unpaid-his own-employer)	in labour force (employed or unemployed)	20.7	Illeterate	HH Head	18 to less than 35	3924	A	A	0	0	0	0	0	0	0	0	0	0	0	0	0	0	0
1779	Cairo	male	urban	urban	5	No Disablity	yes	no	no	no	no	yes	no	no	no	no	The child is not transeferred for suspected delay	university	No Apaprent Disability	out of labor force :not looking for work	A	3			Wife of HH head	Does not work does not look for work	Oyt of labour force: Does not work does not look for work	23.9	university	HH Head	18 to less than 35	3933	A	A	0	0	0	0	0	0	0	0	0	0	0	0	0	0	0
1780	Cairo	female	urban	urban	5	No Disablity	yes	no	no	no	no	yes	no	no	no	no	The child is not transeferred for suspected delay	university	No Apaprent Disability	out of labor force :not looking for work	A	3			Wife of HH head	Does not work does not look for work	Oyt of labour force: Does not work does not look for work	25.4	university	HH Head	18 to less than 35	3934	A	A	0	0	0	0	0	0	0	0	0	0	0	0	0	0	0
1790	Cairo	male	urban	urban	6	No Disablity	yes	no	no	no	no	yes	no	no	no	no	The child is not transeferred for suspected delay	university	No Apaprent Disability	out of labor force :not looking for work	A	2			Wife of HH head	Does not work does not look for work	Oyt of labour force: Does not work does not look for work	31.9	university	HH Head	18 to less than 35	3955	A	A	0	0	0	0	0	0	0	0	0	0	0	0	0	0	0
1791	Cairo	female	urban	urban	6	No Disablity	yes	no	no	no	no	yes	no	no	no	no	The child is not transeferred for suspected delay	university	No Apaprent Disability	out of labor force :not looking for work	A	2			Wife of HH head	Does not work does not look for work	Oyt of labour force: Does not work does not look for work	35.6	university	HH Head	35 to less than 40	3956	A	A	0	0	0	0	0	0	0	0	0	0	0	0	0	0	0
1802	Cairo	female	urban	urban	5	No Disablity	yes	no	no	no	no	no	no	no	no	no	The child is not transeferred for suspected delay	4 years istitute	No Apaprent Disability	out of labor force :not looking for work	A	1			Wife of HH head	Does not work does not look for work	Oyt of labour force: Does not work does not look for work	35.1	university	HH Head	35 to less than 40	3975	A	A	0	0	0	0	0	0	0	0	0	0	0	0	0	0	0
1810	Cairo	female	urban	urban	6	No Disablity	yes	no	no	no	no	yes	no	no	no	no	The child is not transeferred for suspected delay	university	No Apaprent Disability	out of labor force :not looking for work	A	4			Wife of HH head	Does not work does not look for work	Oyt of labour force: Does not work does not look for work	30.3	university	HH Head	18 to less than 35	3993	0	C	0	0	0	0	0	0	0	0	0	0	0	0	0	0	0
1811	Cairo	female	urban	urban	6	No Disablity	yes	no	no	no	no	yes	no	no	no	no	The child is not transeferred for suspected delay	university	No Apaprent Disability	out of labor force :not looking for work	A	4			Wife of HH head	Does not work does not look for work	Oyt of labour force: Does not work does not look for work	32.7	university	HH Head	18 to less than 35	3994	0	C	0	0	0	0	0	0	0	0	0	0	0	0	0	0	0
1812	Cairo	female	urban	urban	6	No Disablity	yes	no	no	no	no	yes	no	no	no	no	The child is not transeferred for suspected delay	university	No Apaprent Disability	out of labor force :not looking for work	A	4			Wife of HH head	Does not work does not look for work	Oyt of labour force: Does not work does not look for work	35	university	HH Head	35 to less than 40	3995	0	C	0	0	0	0	0	0	0	0	0	0	0	0	0	0	0
1819	Cairo	female	urban	urban	6	No Disablity	yes	yes	no	no	no	yes	no	no	no	no	The child is not transeferred for suspected delay	4 years istitute	No Apaprent Disability	out of labor force :not looking for work	A	1			Wife of HH head	Does not work does not look for work	Oyt of labour force: Does not work does not look for work	17.4	university	HH Head	15 to less than 18	4006	A	A	0	0	0	0	0	0	0	0	0	0	0	0	0	0	0
1822	Cairo	female	urban	urban	4	No Disablity	yes	no	no	no	no	no	no	no	no	no	The child is not transeferred for suspected delay	university	No Apaprent Disability	out of labor force :not looking for work	A	2			Wife of HH head	Does not work does not look for work	Oyt of labour force: Does not work does not look for work	30.6	university	HH Head	18 to less than 35	4013	0	C	0	0	0	0	0	0	0	0	0	0	0	0	0	0	0
1823	Cairo	male	urban	urban	4	No Disablity	yes	no	no	no	no	no	no	no	no	no	The child is not transeferred for suspected delay	university	No Apaprent Disability	out of labor force :not looking for work	A	2			Wife of HH head	Does not work does not look for work	Oyt of labour force: Does not work does not look for work	31.8	university	HH Head	18 to less than 35	4014	0	C	0	0	0	0	0	0	0	0	0	0	0	0	0	0	0
1826	Cairo	male	urban	urban	5	No Disablity	yes	no	no	no	no	no	no	no	no	no	The child is not transeferred for suspected delay	university	No Apaprent Disability	out of labor force :not looking for work	A	3			Wife of HH head	Does not work does not look for work	Oyt of labour force: Does not work does not look for work	29.6	university	HH Head	18 to less than 35	4023	0	C	0	0	0	0	0	0	0	0	0	0	0	0	0	0	0
1827	Cairo	male	urban	urban	5	No Disablity	yes	no	no	no	no	no	no	no	no	no	The child is not transeferred for suspected delay	university	No Apaprent Disability	out of labor force :not looking for work	A	3			Wife of HH head	Does not work does not look for work	Oyt of labour force: Does not work does not look for work	32.7	university	HH Head	18 to less than 35	4024	0	C	0	0	0	0	0	0	0	0	0	0	0	0	0	0	0
1838	Cairo	male	urban	urban	6	No Disablity	yes	no	no	no	no	yes	no	no	yes	no	The child is not transeferred for suspected delay	Above intermediate	No Apaprent Disability	out of labor force :not looking for work	A	1			Wife of HH head	Does not work does not look for work	Oyt of labour force: Does not work does not look for work	31.1	university	HH Head	18 to less than 35	4046	0	C	0	0	0	0	0	0	0	0	0	0	0	0	0	0	0
1845	Cairo	female	urban	urban	3	No Disablity	yes	no	yes	no	no	no	no	yes	no	no	The child is transferred for suspected delay	university	No Apaprent Disability	out of labor force :not looking for work	A	1			HH Head	Does not work does not look for work	Oyt of labour force: Does not work does not look for work	23.3	the child has no father in the HH	the child has no mother is not in the HH	18 to less than 35	4063	99	#N/A	yes	0	0	0	0	0	0	0	0	0	0	0	0	0	0
1850	Cairo	female	urban	urban	6	No Disablity	yes	no	no	no	no	no	no	no	no	no	The child is not transeferred for suspected delay	High School and technical	No Apaprent Disability	out of labor force :not looking for work	A	2			Wife of HH head	Does not work does not look for work	Oyt of labour force: Does not work does not look for work	38.8	High School and technical	HH Head	35 to less than 40	4075	A	A	0	0	0	0	0	0	0	0	0	0	0	0	0	0	0
1851	Cairo	female	urban	urban	6	No Disablity	yes	no	no	no	no	no	no	no	no	no	The child is not transeferred for suspected delay	High School and technical	No Apaprent Disability	out of labor force :not looking for work	A	2			Wife of HH head	Does not work does not look for work	Oyt of labour force: Does not work does not look for work	41.3	High School and technical	HH Head	40 +	4076	A	A	0	0	0	0	0	0	0	0	0	0	0	0	0	0	0
1861	Cairo	female	urban	urban	7	No Disablity	yes	no	no	no	no	no	no	no	no	no	The child is not transeferred for suspected delay	High School and technical	No Apaprent Disability	out of labor force :not looking for work	A	4			Wife of HH head	Does not work does not look for work	Oyt of labour force: Does not work does not look for work	21.3	High School and technical	HH Head	18 to less than 35	4094	A	A	0	0	0	0	0	0	0	0	0	0	0	0	0	0	0
1862	Cairo	female	urban	urban	7	No Disablity	yes	no	no	no	no	no	no	no	no	no	The child is not transeferred for suspected delay	High School and technical	No Apaprent Disability	out of labor force :not looking for work	A	4			Wife of HH head	Does not work does not look for work	Oyt of labour force: Does not work does not look for work	23.8	High School and technical	HH Head	18 to less than 35	4095	A	A	0	0	0	0	0	0	0	0	0	0	0	0	0	0	0
1871	Cairo	female	urban	urban	9	No Disablity	yes	no	no	no	no	yes	no	no	yes	no	The child is not transeferred for suspected delay	High School and technical	No Apaprent Disability	out of labor force :not looking for work	A	3	1	2	Wife of HH head	Does not work does not look for work	Oyt of labour force: Does not work does not look for work	25.5	High School and technical	HH Head	18 to less than 35	4107	A	A	0	0	0	0	0	0	0	0	0	0	0	0	0	0	0
1872	Cairo	male	urban	urban	9	No Disablity	yes	no	no	no	no	yes	no	no	yes	no	The child is not transeferred for suspected delay	High School and technical	No Apaprent Disability	out of labor force :not looking for work	A	3	1	2	Wife of HH head	Does not work does not look for work	Oyt of labour force: Does not work does not look for work	25.5	High School and technical	HH Head	18 to less than 35	4108	A	A	0	0	0	0	0	0	0	0	0	0	0	0	0	0	0
1885	Cairo	female	urban	urban	5	No Disablity	yes	no	no	no	no	yes	no	no	yes	no	The child is not transeferred for suspected delay	High School and technical	No Apaprent Disability	out of labor force :not looking for work	A	1			Wife of HH head	Does not work does not look for work	Oyt of labour force: Does not work does not look for work	28.7	High School and technical	HH Head	18 to less than 35	4135	A	A	0	0	0	0	0	0	0	0	0	0	0	0	0	0	0
1891	Cairo	female	urban	urban	6	No Disablity	yes	no	yes	no	no	yes	no	no	no	no	The child is not transeferred for suspected delay	High School and technical	No Apaprent Disability	out of labor force :not looking for work	A	1			Wife of HH head	Does not work does not look for work	Oyt of labour force: Does not work does not look for work	39.8	Prep	HH Head	35 to less than 40	4146	A	A	0	0	0	0	0	0	0	0	0	0	0	0	0	0	0
1898	Cairo	female	urban	urban	10	No Disablity	yes	no	no	no	no	yes	no	no	no	no	The child is not transeferred for suspected delay	Primary	No Apaprent Disability	out of labor force :not looking for work	A	4			Wife of HH head	Does not work does not look for work	Oyt of labour force: Does not work does not look for work	32.9	High School and technical	HH Head	18 to less than 35	4157	A	A	0	0	0	0	0	0	0	0	0	0	0	0	0	0	0
1899	Cairo	male	urban	urban	10	No Disablity	yes	no	no	no	no	no	no	no	no	no	The child is not transeferred for suspected delay	Primary	No Apaprent Disability	out of labor force :not looking for work	A	4			Wife of HH head	Does not work does not look for work	Oyt of labour force: Does not work does not look for work	35.7	High School and technical	HH Head	35 to less than 40	4158	A	A	0	0	0	0	0	0	0	0	0	0	0	0	0	0	0
1900	Cairo	male	urban	urban	10	No Disablity	yes	no	no	no	no	no	no	no	no	no	The child is not transeferred for suspected delay	Primary	No Apaprent Disability	out of labor force :not looking for work	A	4			Wife of HH head	Does not work does not look for work	Oyt of labour force: Does not work does not look for work	36.7	High School and technical	HH Head	35 to less than 40	4159	A	A	0	0	0	0	0	0	0	0	0	0	0	0	0	0	0
1905	Cairo	male	urban	urban	6	No Disablity	yes	no	no	no	no	yes	no	no	no	no	The child is not transeferred for suspected delay	High School and technical	No Apaprent Disability	out of labor force :not looking for work	A	3			Wife of HH head	Does not work does not look for work	Oyt of labour force: Does not work does not look for work	29.4	High School and technical	HH Head	18 to less than 35	4164	A	A	0	0	0	0	0	0	0	0	0	0	0	0	0	0	0
1911	Cairo	male	urban	urban	5	No Disablity	yes	no	no	no	no	yes	no	no	no	no	The child is not transeferred for suspected delay	Read and write	No Apaprent Disability	out of labor force :not looking for work	A	2			Wife of HH head	Does not work does not look for work	Oyt of labour force: Does not work does not look for work	19.7	Illeterate	HH Head	18 to less than 35	4174	0	C	0	0	0	0	0	0	0	0	0	0	0	0	0	0	0
1915	Cairo	female	urban	urban	5	No Disablity	yes	no	no	no	no	no	no	no	no	no	The child is not transeferred for suspected delay	Illeterate	No Apaprent Disability	out of labor force :not looking for work	A	3			Wife of HH head	Does not work does not look for work	Oyt of labour force: Does not work does not look for work	21	Illeterate	HH Head	18 to less than 35	4183	A	A	0	0	0	0	0	0	0	0	0	0	0	0	0	0	0
1920	Cairo	male	urban	urban	5	No Disablity	yes	no	no	no	no	no	no	no	no	no	The child is not transeferred for suspected delay	Illeterate	No Apaprent Disability	out of labor force :not looking for work	A	3			Wife of HH head	Does not work does not look for work	Oyt of labour force: Does not work does not look for work	21.9	High School and technical	HH Head	18 to less than 35	4193	A	A	0	0	0	0	0	0	0	0	0	0	0	0	0	0	0
1921	Cairo	male	urban	urban	5	No Disablity	yes	no	no	no	no	yes	no	yes	no	no	The child is transferred for suspected delay	Illeterate	No Apaprent Disability	out of labor force :not looking for work	A	3			Wife of HH head	Does not work does not look for work	Oyt of labour force: Does not work does not look for work	24.3	High School and technical	HH Head	18 to less than 35	4194	A	A	yes	0	0	0	yes	0	0	0	yes	0	0	0	0	0	0
1929	Cairo	female	urban	urban	7	No Disablity	yes	no	no	no	yes	yes	no	no	no	no	The child is not transeferred for suspected delay	university	No Apaprent Disability	out of labor force :not looking for work	A	5			Wife of HH head	Does not work does not look for work	Oyt of labour force: Does not work does not look for work	18.7	Read and write	HH Head	18 to less than 35	4213	A	A	0	0	0	0	0	0	0	0	0	0	0	0	0	0	0
1930	Cairo	male	urban	urban	7	No Disablity	yes	no	no	no	yes	yes	no	no	no	no	The child is not transeferred for suspected delay	university	No Apaprent Disability	out of labor force :not looking for work	A	5			Wife of HH head	Does not work does not look for work	Oyt of labour force: Does not work does not look for work	20.1	Read and write	HH Head	18 to less than 35	4214	A	A	0	0	0	0	0	0	0	0	0	0	0	0	0	0	0
1931	Cairo	female	urban	urban	7	No Disablity	yes	no	no	yes	yes	yes	no	no	no	no	The child is not transeferred for suspected delay	university	No Apaprent Disability	out of labor force :not looking for work	A	5			Wife of HH head	Does not work does not look for work	Oyt of labour force: Does not work does not look for work	20.8	Read and write	HH Head	18 to less than 35	4215	A	A	0	0	0	0	0	0	0	0	0	0	0	0	0	0	0
1936	Cairo	male	urban	urban	6	No Disablity	yes	no	no	no	no	yes	no	no	no	no	The child is not transeferred for suspected delay	university	No Apaprent Disability	out of labor force :not looking for work	A	4			Wife of HH head	Does not work does not look for work	Oyt of labour force: Does not work does not look for work	27.3	university	HH Head	18 to less than 35	4223	0	C	0	0	0	0	0	0	0	0	0	0	0	0	0	0	0
1937	Cairo	female	urban	urban	6	No Disablity	yes	no	no	no	no	yes	no	no	no	no	The child is not transeferred for suspected delay	university	No Apaprent Disability	out of labor force :not looking for work	A	4			Wife of HH head	Does not work does not look for work	Oyt of labour force: Does not work does not look for work	29.3	university	HH Head	18 to less than 35	4224	0	C	0	0	0	0	0	0	0	0	0	0	0	0	0	0	0
1942	Cairo	male	urban	urban	6	No Disablity	yes	no	no	no	no	yes	no	no	no	no	The child is transferred for suspected delay	Read and write	No Apaprent Disability	out of labor force :not looking for work	A	4			Wife of HH head	Does not work does not look for work	Oyt of labour force: Does not work does not look for work	17.5	Read and write	HH Head	15 to less than 18	4233	A	A	yes	0	0	0	yes	0	0	0	yes	0	0	0	0	0	0
1956	Cairo	male	urban	urban	5	No Disablity	yes	no	no	no	no	no	no	no	no	no	The child is not transeferred for suspected delay	Above intermediate	No Apaprent Disability	out of labor force :not looking for work	A	3			Wife of HH head	Does not work does not look for work	Oyt of labour force: Does not work does not look for work	20.3	Above intermediate	HH Head	18 to less than 35	4263	A	A	0	0	0	0	0	0	0	0	0	0	0	0	0	0	0
1957	Cairo	female	urban	urban	5	No Disablity	yes	no	no	no	no	no	no	no	no	no	The child is not transeferred for suspected delay	Above intermediate	No Apaprent Disability	out of labor force :not looking for work	A	3			Wife of HH head	Does not work does not look for work	Oyt of labour force: Does not work does not look for work	25.5	Above intermediate	HH Head	18 to less than 35	4264	A	A	0	0	0	0	0	0	0	0	0	0	0	0	0	0	0
1961	Cairo	male	urban	urban	6	No Disablity	yes	no	no	no	no	no	no	no	yes	no	The child is not transeferred for suspected delay	university	No Apaprent Disability	out of labor force :not looking for work	A	3			Wife of HH head	Does not work does not look for work	Oyt of labour force: Does not work does not look for work	20.7	university	HH Head	18 to less than 35	4273	A	A	0	0	0	0	0	0	0	0	0	0	0	0	0	0	0
1962	Cairo	female	urban	urban	6	No Disablity	yes	no	no	no	no	no	no	no	no	no	The child is not transeferred for suspected delay	university	No Apaprent Disability	out of labor force :not looking for work	A	3			Wife of HH head	Does not work does not look for work	Oyt of labour force: Does not work does not look for work	22.9	university	HH Head	18 to less than 35	4274	A	A	0	0	0	0	0	0	0	0	0	0	0	0	0	0	0
1972	Cairo	female	urban	urban	5	No Disablity	yes	no	no	no	no	no	no	no	no	no	The child is not transeferred for suspected delay	Prep	No Apaprent Disability	out of labor force :not looking for work	A	3			Wife of HH head	Does not work does not look for work	Oyt of labour force: Does not work does not look for work	17.1	university	HH Head	15 to less than 18	4293	A	A	0	0	0	0	0	0	0	0	0	0	0	0	0	0	0
1992	Cairo	male	urban	urban	6	No Disablity	yes	no	yes	no	no	yes	no	no	no	no	The child is not transeferred for suspected delay	Read and write	No Apaprent Disability	out of labor force :not looking for work	A	3			Wife of HH head	Does not work does not look for work	Oyt of labour force: Does not work does not look for work	26.1	High School and technical	HH Head	18 to less than 35	4334	A	A	0	0	0	0	0	0	0	0	0	0	0	0	0	0	0
1993	Cairo	male	urban	urban	6	No Disablity	yes	no	no	no	no	yes	no	no	no	no	The child is not transeferred for suspected delay	Read and write	No Apaprent Disability	out of labor force :not looking for work	A	3			Wife of HH head	Does not work does not look for work	Oyt of labour force: Does not work does not look for work	27.7	High School and technical	HH Head	18 to less than 35	4335	A	A	0	0	0	0	0	0	0	0	0	0	0	0	0	0	0
1998	Cairo	female	urban	urban	7	No Disablity	yes	no	no	yes	no	yes	no	no	yes	no	The child is not transeferred for suspected delay	High School and technical	No Apaprent Disability	out of labor force :not looking for work	A	2			Wife of HH head	Does not work does not look for work	Oyt of labour force: Does not work does not look for work	25.9	university	HH Head	18 to less than 35	4344	A	A	0	0	0	0	0	0	0	0	0	0	0	0	0	0	0
1999	Cairo	male	urban	urban	7	No Disablity	yes	no	no	yes	no	yes	no	no	yes	no	The child is not transeferred for suspected delay	High School and technical	No Apaprent Disability	out of labor force :not looking for work	A	2			Wife of HH head	Does not work does not look for work	Oyt of labour force: Does not work does not look for work	26.8	university	HH Head	18 to less than 35	4345	A	A	0	0	0	0	0	0	0	0	0	0	0	0	0	0	0
2004	Cairo	female	urban	urban	4	No Disablity	yes	no	no	no	no	no	no	no	no	no	The child is not transeferred for suspected delay	university	No Apaprent Disability	Paid work	A	2			Wife of HH head	work (paid-unpaid-his own-employer)	in labour force (employed or unemployed)	28.2	university	HH Head	18 to less than 35	4353	A	A	0	0	0	0	0	0	0	0	0	0	0	0	0	0	0
2005	Cairo	female	urban	urban	4	No Disablity	yes	no	no	no	no	no	no	no	no	no	The child is not transeferred for suspected delay	university	No Apaprent Disability	Paid work	A	2			Wife of HH head	work (paid-unpaid-his own-employer)	in labour force (employed or unemployed)	30.2	university	HH Head	18 to less than 35	4354	A	A	0	0	0	0	0	0	0	0	0	0	0	0	0	0	0
2008	Cairo	female	urban	urban	6	No Disablity	no	no	no	no	no	no	no	no	no	no	The child is not transeferred for suspected delay	Illeterate	No Apaprent Disability	out of labor force :not looking for work	A	2			Wife of HH head	Does not work does not look for work	Oyt of labour force: Does not work does not look for work	18.3	Read and write	HH Head	18 to less than 35	4363	A	A	0	0	0	0	0	0	0	0	0	0	0	0	0	0	0
2030	Cairo	female	urban	urban	5	No Disablity	yes	no	no	no	no	no	no	no	no	no	The child is not transeferred for suspected delay	Illeterate	Apparent disability	out of labor force :not looking for work	B	3			Wife of HH head	Does not work does not look for work	Oyt of labour force: Does not work does not look for work	19.9	Illeterate	HH Head	18 to less than 35	4413	0	F	0	0	0	0	0	0	0	0	0	0	0	0	0	0	0
2040	Cairo	female	urban	urban	4	No Disablity	yes	yes	yes	no	yes	no	no	no	yes	no	The child is not transeferred for suspected delay	university	No Apaprent Disability	out of labor force :not looking for work	A	1			Wife of HH head	Does not work does not look for work	Oyt of labour force: Does not work does not look for work	30.1	university	HH Head	18 to less than 35	4434	A	A	0	0	0	0	0	0	0	0	0	0	0	0	0	0	0
2054	Cairo	male	urban	urban	5	No Disablity	yes	no	no	no	no	yes	no	no	yes	no	The child is not transeferred for suspected delay	university	No Apaprent Disability	Paid work	A	1			Wife of HH head	work (paid-unpaid-his own-employer)	in labour force (employed or unemployed)	36.9	university	HH Head	35 to less than 40	4475	A	A	0	0	0	0	0	0	0	0	0	0	0	0	0	0	0
2060	Cairo	male	urban	urban	6	No Disablity	yes	no	yes	no	no	yes	no	no	no	no	The child is not transeferred for suspected delay	university	No Apaprent Disability	out of labor force :not looking for work	A	1			Wife of HH head	Does not work does not look for work	Oyt of labour force: Does not work does not look for work	38.3	university	HH Head	35 to less than 40	4486	A	A	0	0	0	0	0	0	0	0	0	0	0	0	0	0	0
2065	Cairo	male	urban	urban	6	No Disablity	yes	no	no	no	no	yes	yes	no	yes	no	The child is not transeferred for suspected delay	High School and technical	No Apaprent Disability	out of labor force :not looking for work	A	2			Wife of HH head	Does not work does not look for work	Oyt of labour force: Does not work does not look for work	25.9	High School and technical	HH Head	18 to less than 35	4495	A	A	0	0	0	0	0	0	0	0	0	0	0	0	0	0	0
2069	Cairo	male	urban	urban	4	No Disablity	yes	no	no	no	no	no	no	no	no	no	The child is transferred for suspected delay	High School and technical	No Apaprent Disability	out of labor force :not looking for work	A	2			Wife of HH head	Does not work does not look for work	Oyt of labour force: Does not work does not look for work	22.6	High School and technical	HH Head	18 to less than 35	4503	A	A	0	0	0	0	0	0	0	0	0	0	0	0	0	0	0
2074	Cairo	male	urban	urban	5	No Disablity	yes	no	no	no	no	yes	no	no	yes	no	The child is not transeferred for suspected delay	university	No Apaprent Disability	out of labor force :not looking for work	A	2			Wife of HH head	Does not work does not look for work	Oyt of labour force: Does not work does not look for work	26.5	4 years istitute	HH Head	18 to less than 35	4514	A	A	0	0	0	0	0	0	0	0	0	0	0	0	0	0	0
2079	Cairo	female	urban	urban	6	No Disablity	yes	no	no	no	no	no	no	no	no	no	The child is not transeferred for suspected delay	High School and technical	No Apaprent Disability	Paid work	A	3			other relationship type	work (paid-unpaid-his own-employer)	in labour force (employed or unemployed)	24.8	Illeterate	HH Head	18 to less than 35	4524	A	A	0	0	0	0	0	0	0	0	0	0	0	0	0	0	0
2080	Cairo	female	urban	urban	6	No Disablity	yes	no	no	no	no	yes	no	no	no	no	The child is not transeferred for suspected delay	High School and technical	No Apaprent Disability	Paid work	A	3			other relationship type	work (paid-unpaid-his own-employer)	in labour force (employed or unemployed)	26.7	Illeterate	HH Head	18 to less than 35	4525	A	A	0	0	0	0	0	0	0	0	0	0	0	0	0	0	0
2084	Cairo	male	urban	urban	4	No Disablity	yes	no	no	no	no	no	no	no	no	no	The child is not transeferred for suspected delay	Read and write	No Apaprent Disability	out of labor force :not looking for work	A	2			Wife of HH head	Does not work does not look for work	Oyt of labour force: Does not work does not look for work	21.9	Illeterate	HH Head	18 to less than 35	4533	A	A	0	0	0	0	0	0	0	0	0	0	0	0	0	0	0
2091	Cairo	male	urban	urban	7	No Disablity	yes	no	no	no	no	no	no	no	no	no	The child is not transeferred for suspected delay	Illeterate	No Apaprent Disability	out of labor force :not looking for work	A	2			Wife of HH head	Does not work does not look for work	Oyt of labour force: Does not work does not look for work	29.5	Illeterate	HH Head	18 to less than 35	4546	A	A	0	0	0	0	0	0	0	0	0	0	0	0	0	0	0
2098	Cairo	female	urban	urban	6	No Disablity	yes	no	no	no	no	no	no	no	no	no	The child is not transeferred for suspected delay	Illeterate	No Apaprent Disability	out of labor force :not looking for work	A	1			Wife of HH head	Does not work does not look for work	Oyt of labour force: Does not work does not look for work	32.8	Illeterate	HH Head	18 to less than 35	4556	A	A	0	0	0	0	0	0	0	0	0	0	0	0	0	0	0
2103	Cairo	male	urban	urban	6	No Disablity	yes	no	no	no	no	no	no	no	no	no	The child is not transeferred for suspected delay	Prep	No Apaprent Disability	out of labor force :not looking for work	A	1			Wife of HH head	Does not work does not look for work	Oyt of labour force: Does not work does not look for work	28.3	Primary	HH Head	18 to less than 35	4565	A	A	0	0	0	0	0	0	0	0	0	0	0	0	0	0	0
2107	Cairo	female	urban	urban	5	No Disablity	no	no	no	no	no	no	no	no	no	no	The child is not transeferred for suspected delay	Illeterate	No Apaprent Disability	out of labor force :not looking for work	A	2			Wife of HH head	Does not work does not look for work	Oyt of labour force: Does not work does not look for work	18.3	Illeterate	HH Head	18 to less than 35	4573	A	A	0	0	0	0	0	0	0	0	0	0	0	0	0	0	0
2112	Cairo	female	urban	urban	4	No Disablity	yes	no	yes	no	no	no	no	no	no	no	The child is not transeferred for suspected delay	High School and technical	No Apaprent Disability	out of labor force :not looking for work	A	1			Wife of HH head	Does not work does not look for work	Oyt of labour force: Does not work does not look for work	18.9	High School and technical	HH Head	18 to less than 35	4583	A	A	0	0	0	0	0	0	0	0	0	0	0	0	0	0	0
2116	Cairo	female	urban	urban	4	No Disablity	yes	no	no	no	no	no	no	no	no	no	The child is not transeferred for suspected delay	Read and write	No Apaprent Disability	out of labor force :not looking for work	A	2			Wife of HH head	Does not work does not look for work	Oyt of labour force: Does not work does not look for work	19.2	Prep	HH Head	18 to less than 35	4593	A	A	0	0	0	0	0	0	0	0	0	0	0	0	0	0	0
2121	Cairo	male	urban	urban	5	Disable	no	no	yes	no	no	yes	no	no	yes	no	The child is transferred for suspected delay	Read and write	No Apaprent Disability	out of labor force :not looking for work	A	2			Wife of HH head	Does not work does not look for work	Oyt of labour force: Does not work does not look for work	34	Read and write	HH Head	18 to less than 35	4604	A	A	yes	yes	yes	yes	yes	yes	yes	0	0	0	0	0	0	0	0
2127	Cairo	male	urban	urban	5	No Disablity	yes	no	no	no	no	no	no	no	no	no	The child is not transeferred for suspected delay	the child has no moyther in the house	The child has no mother in the HH	the child has no mother in the HH	99	1			his/her mother is not in the HH	The child has no mother in the HH	The child has no mother in the HH	the child has no mother in the HH	the child has no father in the HH	the child has no mother is not in the HH	99	4615	99	#N/A	0	0	0	0	0	0	0	0	0	0	0	0	0	0	0
2132	Cairo	male	urban	urban	5	No Disablity	yes	no	no	no	no	no	no	no	no	no	The child is not transeferred for suspected delay	Read and write	No Apaprent Disability	out of labor force :not looking for work	A	1			Wife of HH head	Does not work does not look for work	Oyt of labour force: Does not work does not look for work	24.9	Read and write	HH Head	18 to less than 35	4625	A	A	0	0	0	0	0	0	0	0	0	0	0	0	0	0	0
2138	Cairo	female	urban	urban	7	No Disablity	yes	no	no	no	yes	yes	no	no	no	no	The child is not transeferred for suspected delay	Above intermediate	No Apaprent Disability	out of labor force :not looking for work	A	2	1	2	Wife of HH head	Does not work does not look for work	Oyt of labour force: Does not work does not look for work	34.2	Above intermediate	HH Head	18 to less than 35	4636	A	A	0	0	0	0	0	0	0	0	0	0	0	0	0	0	0
2139	Cairo	male	urban	urban	7	No Disablity	yes	no	no	no	yes	yes	yes	no	no	no	The child is not transeferred for suspected delay	Above intermediate	No Apaprent Disability	out of labor force :not looking for work	A	2	1	2	Wife of HH head	Does not work does not look for work	Oyt of labour force: Does not work does not look for work	34.2	Above intermediate	HH Head	18 to less than 35	4637	A	A	0	0	0	0	0	0	0	0	0	0	0	0	0	0	0
2153	Cairo	female	urban	urban	4	No Disablity	yes	no	no	no	no	no	no	no	no	no	The child is not transeferred for suspected delay	Illeterate	No Apaprent Disability	out of labor force :not looking for work	A	2			Wife of HH head	Does not work does not look for work	Oyt of labour force: Does not work does not look for work	29.2	Illeterate	HH Head	18 to less than 35	4673	A	A	0	0	0	0	0	0	0	0	0	0	0	0	0	0	0
2157	Cairo	male	urban	urban	5	No Disablity	yes	no	yes	no	no	yes	no	no	yes	no	The child is not transeferred for suspected delay	High School and technical	No Apaprent Disability	out of labor force :not looking for work	A	3			Wife of HH head	Does not work does not look for work	Oyt of labour force: Does not work does not look for work	19.5	High School and technical	HH Head	18 to less than 35	4683	A	A	0	0	0	0	0	0	0	0	0	0	0	0	0	0	0
2163	Cairo	female	urban	urban	5	No Disablity	yes	no	yes	no	no	no	no	no	no	no	The child is not transeferred for suspected delay	High School and technical	No Apaprent Disability	out of labor force :not looking for work	A	1			Wife of HH head	Does not work does not look for work	Oyt of labour force: Does not work does not look for work	21.1	High School and technical	HH Head	18 to less than 35	4694	A	A	0	0	0	0	0	0	0	0	0	0	0	0	0	0	0
2169	Cairo	female	urban	urban	6	No Disablity	yes	no	no	no	no	yes	no	no	yes	no	The child is not transeferred for suspected delay	Above intermediate	No Apaprent Disability	out of labor force :not looking for work	A	2			Wife of HH head	Does not work does not look for work	Oyt of labour force: Does not work does not look for work	30.3	High School and technical	HH Head	18 to less than 35	4705	A	A	0	0	0	0	0	0	0	0	0	0	0	0	0	0	0
2187	Cairo	male	urban	urban	5	No Disablity	yes	no	no	no	no	no	no	no	no	no	The child is not transeferred for suspected delay	High School and technical	Apparent disability	out of labor force :not looking for work	F	3			Wife of HH head	Does not work does not look for work	Oyt of labour force: Does not work does not look for work	21	High School and technical	HH Head	18 to less than 35	4753	A	A	0	0	0	0	0	0	0	0	0	0	0	0	0	0	0
2188	Cairo	male	urban	urban	5	No Disablity	yes	no	no	no	no	no	no	no	no	no	The child is transferred for suspected delay	High School and technical	Apparent disability	out of labor force :not looking for work	F	3			Wife of HH head	Does not work does not look for work	Oyt of labour force: Does not work does not look for work	24.1	High School and technical	HH Head	18 to less than 35	4754	A	A	0	0	0	0	0	0	0	yes	0	0	0	0	0	0	0
2192	Cairo	female	urban	urban	4	No Disablity	yes	no	yes	no	no	yes	no	no	no	no	The child is not transeferred for suspected delay	university	No Apaprent Disability	out of labor force :not looking for work	A	2			Wife of HH head	Does not work does not look for work	Oyt of labour force: Does not work does not look for work	23.4	university	HH Head	18 to less than 35	4763	A	A	0	0	0	0	0	0	0	0	0	0	0	0	0	0	0
2204	Cairo	male	urban	urban	9	No Disablity	yes	no	no	no	yes	no	no	no	no	no	The child is not transeferred for suspected delay	High School and technical	No Apaprent Disability	out of labor force :not looking for work	A	2			Wife of HH head	Does not work does not look for work	Oyt of labour force: Does not work does not look for work	36.3	Prep	HH Head	35 to less than 40	4788	A	A	0	0	0	0	0	0	0	0	0	0	0	0	0	0	0
2205	Cairo	male	urban	urban	9	Disable	yes	no	yes	no	no	no	no	no	no	yes	The child is transferred for suspected delay	High School and technical	No Apaprent Disability	out of labor force :not looking for work	A	2			Wife of HH head	Does not work does not look for work	Oyt of labour force: Does not work does not look for work	41.2	Prep	HH Head	40 +	4789	A	A	0	0	0	0	yes	0	0	0	0	0	0	0	yes	0	0
2211	Cairo	male	urban	urban	6	No Disablity	yes	no	yes	no	no	yes	no	no	yes	no	The child is not transeferred for suspected delay	High School and technical	No Apaprent Disability	Paid work	A	1			Wife of HH head	work (paid-unpaid-his own-employer)	in labour force (employed or unemployed)	41.4	Read and write	HH Head	40 +	4796	A	A	0	0	0	0	0	0	0	0	0	0	0	0	0	0	0
2216	Cairo	male	urban	urban	7	No Disablity	yes	no	no	no	no	no	no	no	no	no	The child is not transeferred for suspected delay	Read and write	No Apaprent Disability	out of labor force :not looking for work	A	3	1	2	Wife of HH head	Does not work does not look for work	Oyt of labour force: Does not work does not look for work	25.8	Illeterate	HH Head	18 to less than 35	4805	A	A	0	0	0	0	0	0	0	0	0	0	0	0	0	0	0
2217	Cairo	female	urban	urban	7	No Disablity	yes	no	no	no	no	no	no	no	no	no	The child is not transeferred for suspected delay	Read and write	No Apaprent Disability	out of labor force :not looking for work	A	3	1	2	Wife of HH head	Does not work does not look for work	Oyt of labour force: Does not work does not look for work	25.8	Illeterate	HH Head	18 to less than 35	4806	A	A	0	0	0	0	0	0	0	0	0	0	0	0	0	0	0
2225	Cairo	male	urban	urban	6	No Disablity	yes	no	no	no	no	no	no	no	no	no	The child is not transeferred for suspected delay	High School and technical	No Apaprent Disability	out of labor force :not looking for work	A	4			Wife of HH head	Does not work does not look for work	Oyt of labour force: Does not work does not look for work	16.3	High School and technical	HH Head	15 to less than 18	4823	A	A	0	0	0	0	0	0	0	0	0	0	0	0	0	0	0
2226	Cairo	male	urban	urban	6	No Disablity	yes	no	no	no	no	no	no	no	no	no	The child is not transeferred for suspected delay	High School and technical	No Apaprent Disability	out of labor force :not looking for work	A	4			Wife of HH head	Does not work does not look for work	Oyt of labour force: Does not work does not look for work	18.8	High School and technical	HH Head	18 to less than 35	4824	A	A	0	0	0	0	0	0	0	0	0	0	0	0	0	0	0
2233	Cairo	female	urban	urban	6	No Disablity	yes	no	yes	no	no	no	no	no	no	no	The child is not transeferred for suspected delay	university	No Apaprent Disability	out of labor force :not looking for work	A	2			Wife of HH head	Does not work does not look for work	Oyt of labour force: Does not work does not look for work	28.7	university	HH Head	18 to less than 35	4835	A	A	0	0	0	0	0	0	0	0	0	0	0	0	0	0	0
2238	Cairo	female	urban	urban	5	No Disablity	yes	no	no	no	no	no	no	no	no	no	The child is not transeferred for suspected delay	High School and technical	No Apaprent Disability	out of labor force :not looking for work	A	2			Wife of HH head	Does not work does not look for work	Oyt of labour force: Does not work does not look for work	21.3	High School and technical	HH Head	18 to less than 35	4844	A	A	0	0	0	0	0	0	0	0	0	0	0	0	0	0	0
2249	Cairo	female	urban	urban	3	No Disablity	yes	no	no	no	no	no	no	no	no	no	The child is not transeferred for suspected delay	Illeterate	No Apaprent Disability	out of labor force :not looking for work	A	1			Wife of HH head	Does not work does not look for work	Oyt of labour force: Does not work does not look for work	13.4	Illeterate	HH Head	less than 15	4873	A	A	0	0	0	0	0	0	0	0	0	0	0	0	0	0	0
2254	Cairo	female	urban	urban	5	No Disablity	yes	no	yes	no	no	yes	no	no	no	no	The child is not transeferred for suspected delay	Primary	No Apaprent Disability	out of labor force :not looking for work	A	1			Wife of HH head	Does not work does not look for work	Oyt of labour force: Does not work does not look for work	35.6	Primary	HH Head	35 to less than 40	4885	A	A	0	0	0	0	0	0	0	0	0	0	0	0	0	0	0
2260	Cairo	male	urban	urban	7	No Disablity	yes	no	yes	no	no	no	no	no	no	no	The child is not transeferred for suspected delay	Above intermediate	No Apaprent Disability	out of labor force :not looking for work	A	2			Wife of HH head	Does not work does not look for work	Oyt of labour force: Does not work does not look for work	38.4	High School and technical	HH Head	35 to less than 40	4896	A	A	0	0	0	0	0	0	0	0	0	0	0	0	0	0	0
2261	Cairo	female	urban	urban	7	No Disablity	yes	no	yes	no	no	no	no	no	no	no	The child is not transeferred for suspected delay	Above intermediate	No Apaprent Disability	out of labor force :not looking for work	A	2			Wife of HH head	Does not work does not look for work	Oyt of labour force: Does not work does not look for work	42.2	High School and technical	HH Head	40 +	4897	A	A	0	0	0	0	0	0	0	0	0	0	0	0	0	0	0
2266	Cairo	female	urban	urban	5	No Disablity	yes	no	yes	no	no	no	no	no	no	no	The child is not transeferred for suspected delay	university	No Apaprent Disability	Paid work	A	1			Wife of HH head	work (paid-unpaid-his own-employer)	in labour force (employed or unemployed)	41.4	High School and technical	HH Head	40 +	4905	A	A	0	0	0	0	0	0	0	0	0	0	0	0	0	0	0
2269	Cairo	female	urban	urban	4	No Disablity	yes	no	yes	no	no	no	no	no	no	no	The child is not transeferred for suspected delay	university	No Apaprent Disability	out of labor force :not looking for work	A	2			Wife of HH head	Does not work does not look for work	Oyt of labour force: Does not work does not look for work	25.8	university	HH Head	18 to less than 35	4913	A	A	0	0	0	0	0	0	0	0	0	0	0	0	0	0	0
2273	Cairo	female	urban	urban	5	No Disablity	yes	no	no	no	no	no	no	no	no	no	The child is not transeferred for suspected delay	High School and technical	No Apaprent Disability	out of labor force :not looking for work	A	3			Wife of HH head	Does not work does not look for work	Oyt of labour force: Does not work does not look for work	24	High School and technical	HH Head	18 to less than 35	4923	A	A	0	0	0	0	0	0	0	0	0	0	0	0	0	0	0
2274	Cairo	female	urban	urban	5	No Disablity	yes	no	no	no	no	no	no	no	no	no	The child is not transeferred for suspected delay	High School and technical	No Apaprent Disability	out of labor force :not looking for work	A	3			Wife of HH head	Does not work does not look for work	Oyt of labour force: Does not work does not look for work	25.2	High School and technical	HH Head	18 to less than 35	4924	A	A	0	0	0	0	0	0	0	0	0	0	0	0	0	0	0
2281	Cairo	male	urban	urban	6	No Disablity	yes	no	no	no	no	no	no	no	no	no	The child is not transeferred for suspected delay	Prep	No Apaprent Disability	out of labor force :not looking for work	A	1			Wife of HH head	Does not work does not look for work	Oyt of labour force: Does not work does not look for work	37.9	High School and technical	HH Head	35 to less than 40	4936	A	A	0	0	0	0	0	0	0	0	0	0	0	0	0	0	0
2288	Cairo	female	urban	urban	5	No Disablity	yes	no	no	no	no	no	no	no	no	no	The child is not transeferred for suspected delay	High School and technical	No Apaprent Disability	out of labor force :not looking for work	A	3			Wife of HH head	Does not work does not look for work	Oyt of labour force: Does not work does not look for work	20.7	Read and write	HH Head	18 to less than 35	4953	A	A	0	0	0	0	0	0	0	0	0	0	0	0	0	0	0
2289	Cairo	female	urban	urban	5	No Disablity	yes	no	yes	no	no	no	no	no	no	no	The child is not transeferred for suspected delay	High School and technical	No Apaprent Disability	out of labor force :not looking for work	A	3			Wife of HH head	Does not work does not look for work	Oyt of labour force: Does not work does not look for work	24.8	Read and write	HH Head	18 to less than 35	4954	A	A	0	0	0	0	0	0	0	0	0	0	0	0	0	0	0
2302	Cairo	male	urban	urban	5	No Disablity	yes	no	yes	no	no	no	no	no	no	no	The child is not transeferred for suspected delay	Primary	Apparent disability	out of labor force :not looking for work	F	3			Wife of HH head	Does not work does not look for work	Oyt of labour force: Does not work does not look for work	23.8	Illeterate	HH Head	18 to less than 35	4983	A	A	0	0	0	0	0	0	0	0	0	0	0	0	0	0	0
2303	Cairo	female	urban	urban	5	No Disablity	yes	no	no	no	no	no	no	no	no	no	The child is not transeferred for suspected delay	Primary	Apparent disability	out of labor force :not looking for work	F	3			Wife of HH head	Does not work does not look for work	Oyt of labour force: Does not work does not look for work	25.8	Illeterate	HH Head	18 to less than 35	4984	A	A	0	0	0	0	0	0	0	0	0	0	0	0	0	0	0
2309	Cairo	female	urban	urban	5	No Disablity	yes	no	no	no	no	no	no	no	no	no	The child is not transeferred for suspected delay	Illeterate	No Apaprent Disability	out of labor force :not looking for work	A	1			Wife of HH head	Does not work does not look for work	Oyt of labour force: Does not work does not look for work	34	High School and technical	HH Head	18 to less than 35	4995	A	A	0	0	0	0	0	0	0	0	0	0	0	0	0	0	0
2313	Cairo	male	urban	urban	7	No Disablity	yes	no	no	no	no	yes	no	no	no	no	The child is not transeferred for suspected delay	Prep	Apparent disability	out of labor force :not looking for work	E	4			Wife of HH head	Does not work does not look for work	Oyt of labour force: Does not work does not look for work	23.9	High School and technical	HH Head	18 to less than 35	5004	0	E	0	0	0	0	0	0	0	0	0	0	0	0	0	0	0
2314	Cairo	female	urban	urban	7	No Disablity	yes	no	no	no	no	yes	no	no	no	no	The child is not transeferred for suspected delay	Prep	Apparent disability	out of labor force :not looking for work	E	4			Wife of HH head	Does not work does not look for work	Oyt of labour force: Does not work does not look for work	26.1	High School and technical	HH Head	18 to less than 35	5005	0	E	0	0	0	0	0	0	0	0	0	0	0	0	0	0	0
2319	Cairo	male	urban	urban	5	No Disablity	yes	no	no	no	no	no	no	no	no	no	The child is not transeferred for suspected delay	High School and technical	Apparent disability	Paid work	E	2			Wife of HH head	work (paid-unpaid-his own-employer)	in labour force (employed or unemployed)	24.1	Prep	HH Head	18 to less than 35	5013	A	A	0	0	0	0	0	0	0	0	0	0	0	0	0	0	0
2329	Cairo	male	urban	urban	4	No Disablity	yes	no	yes	no	no	no	no	no	no	no	The child is not transeferred for suspected delay	High School and technical	No Apaprent Disability	Paid work	A	2			HH Head	work (paid-unpaid-his own-employer)	in labour force (employed or unemployed)	17.8	the child has no father in the HH	the child has no mother is not in the HH	15 to less than 18	5032	99	#N/A	0	0	0	0	0	0	0	0	0	0	0	0	0	0	0
2330	Cairo	male	urban	urban	4	No Disablity	yes	no	yes	no	no	no	no	no	no	no	The child is not transeferred for suspected delay	High School and technical	No Apaprent Disability	Paid work	A	2			HH Head	work (paid-unpaid-his own-employer)	in labour force (employed or unemployed)	19.7	the child has no father in the HH	the child has no mother is not in the HH	18 to less than 35	5033	99	#N/A	0	0	0	0	0	0	0	0	0	0	0	0	0	0	0
2336	Cairo	male	urban	urban	5	No Disablity	yes	no	yes	no	no	no	no	no	no	no	The child is not transeferred for suspected delay	the child has no moyther in the house	The child has no mother in the HH	the child has no mother in the HH	99	1			his/her mother is not in the HH	The child has no mother in the HH	The child has no mother in the HH	the child has no mother in the HH	the child has no father in the HH	the child has no mother is not in the HH	99	5045	99	#N/A	0	0	0	0	0	0	0	0	0	0	0	0	0	0	0
2342	Cairo	male	urban	urban	6	No Disablity	yes	no	no	no	yes	no	no	no	no	no	The child is not transeferred for suspected delay	High School and technical	No Apaprent Disability	out of labor force :not looking for work	A	1			Wife of HH head	Does not work does not look for work	Oyt of labour force: Does not work does not look for work	33.8	High School and technical	HH Head	18 to less than 35	5056	A	A	0	0	0	0	0	0	0	0	0	0	0	0	0	0	0
2346	Cairo	male	urban	urban	6	No Disablity	yes	no	yes	no	no	yes	no	no	yes	no	The child is not transeferred for suspected delay	High School and technical	No Apaprent Disability	out of labor force :not looking for work	A	3			Wife of HH head	Does not work does not look for work	Oyt of labour force: Does not work does not look for work	22.7	university	HH Head	18 to less than 35	5064	A	A	0	0	0	0	0	0	0	0	0	0	0	0	0	0	0
2347	Cairo	female	urban	urban	6	No Disablity	yes	no	yes	no	no	yes	no	no	yes	no	The child is not transeferred for suspected delay	High School and technical	No Apaprent Disability	out of labor force :not looking for work	A	3			Wife of HH head	Does not work does not look for work	Oyt of labour force: Does not work does not look for work	26	university	HH Head	18 to less than 35	5065	A	A	0	0	0	0	0	0	0	0	0	0	0	0	0	0	0
2364	Cairo	male	urban	urban	6	No Disablity	yes	no	no	no	no	no	no	no	no	no	The child is not transeferred for suspected delay	Illeterate	No Apaprent Disability	out of labor force :not looking for work	A	2			Wife of HH head	Does not work does not look for work	Oyt of labour force: Does not work does not look for work	20.4	Read and write	HH Head	18 to less than 35	5104	A	A	0	0	0	0	0	0	0	0	0	0	0	0	0	0	0
2365	Cairo	male	urban	urban	6	No Disablity	yes	no	no	no	no	yes	no	no	no	no	The child is not transeferred for suspected delay	Illeterate	No Apaprent Disability	out of labor force :not looking for work	A	2			Wife of HH head	Does not work does not look for work	Oyt of labour force: Does not work does not look for work	25.7	Read and write	HH Head	18 to less than 35	5105	A	A	0	0	0	0	0	0	0	0	0	0	0	0	0	0	0
2373	Cairo	male	urban	urban	4	No Disablity	yes	no	no	no	no	no	no	no	no	no	The child is not transeferred for suspected delay	Illeterate	No Apaprent Disability	out of labor force :not looking for work	A	2			Wife of HH head	Does not work does not look for work	Oyt of labour force: Does not work does not look for work	19.3	Illeterate	HH Head	18 to less than 35	5123	A	A	0	0	0	0	0	0	0	0	0	0	0	0	0	0	0
2377	Cairo	female	urban	urban	5	No Disablity	yes	no	no	no	no	yes	no	no	no	no	The child is not transeferred for suspected delay	High School and technical	No Apaprent Disability	out of labor force :not looking for work	A	3			Wife of HH head	Does not work does not look for work	Oyt of labour force: Does not work does not look for work	32	university	HH Head	18 to less than 35	5133	A	A	0	0	0	0	0	0	0	0	0	0	0	0	0	0	0
2378	Cairo	male	urban	urban	5	No Disablity	yes	no	no	no	no	yes	no	no	no	no	The child is not transeferred for suspected delay	High School and technical	No Apaprent Disability	out of labor force :not looking for work	A	3			Wife of HH head	Does not work does not look for work	Oyt of labour force: Does not work does not look for work	33.2	university	HH Head	18 to less than 35	5134	A	A	0	0	0	0	0	0	0	0	0	0	0	0	0	0	0
2385	Cairo	female	urban	urban	4	No Disablity	yes	no	no	no	no	no	no	no	no	no	The child is not transeferred for suspected delay	post grduate	No Apaprent Disability	#NULL!	A	2			Wife of HH head	#NULL!	#NULL!	#NULL!	university	HH Head	#NULL!	5153	A	A	0	0	0	0	0	0	0	0	0	0	0	0	0	0	0
2389	Cairo	female	urban	urban	3	No Disablity	yes	no	no	no	no	no	no	no	no	no	The child is not transeferred for suspected delay	Illeterate	No Apaprent Disability	Paid work	A	1			HH Head	work (paid-unpaid-his own-employer)	in labour force (employed or unemployed)	37.9	the child has no father in the HH	the child has no mother is not in the HH	35 to less than 40	5163	99	#N/A	0	0	0	0	0	0	0	0	0	0	0	0	0	0	0
2394	Cairo	female	urban	urban	7	No Disablity	yes	no	no	no	no	no	no	no	no	no	The child is not transeferred for suspected delay	Illeterate	No Apaprent Disability	out of labor force :not looking for work	A	2			Wife of HH head	Does not work does not look for work	Oyt of labour force: Does not work does not look for work	26	Illeterate	HH Head	18 to less than 35	5175	A	A	0	0	0	0	0	0	0	0	0	0	0	0	0	0	0
2395	Cairo	male	urban	urban	7	No Disablity	yes	no	no	no	no	no	no	no	no	no	The child is not transeferred for suspected delay	Illeterate	No Apaprent Disability	out of labor force :not looking for work	A	2			Wife of HH head	Does not work does not look for work	Oyt of labour force: Does not work does not look for work	29	Illeterate	HH Head	18 to less than 35	5176	A	A	0	0	0	0	0	0	0	0	0	0	0	0	0	0	0
2399	Cairo	male	urban	urban	5	No Disablity	yes	no	no	no	no	no	no	no	no	no	The child is not transeferred for suspected delay	Above intermediate	No Apaprent Disability	out of labor force :not looking for work	A	3			Wife of HH head	Does not work does not look for work	Oyt of labour force: Does not work does not look for work	23.4	university	HH Head	18 to less than 35	5183	A	A	0	0	0	0	0	0	0	0	0	0	0	0	0	0	0
2400	Cairo	male	urban	urban	5	No Disablity	yes	no	no	no	no	no	no	no	no	no	The child is not transeferred for suspected delay	Above intermediate	No Apaprent Disability	out of labor force :not looking for work	A	3			Wife of HH head	Does not work does not look for work	Oyt of labour force: Does not work does not look for work	24.6	university	HH Head	18 to less than 35	5184	A	A	0	0	0	0	0	0	0	0	0	0	0	0	0	0	0
2406	Cairo	male	urban	urban	6	No Disablity	yes	no	no	no	no	no	no	no	no	no	The child is not transeferred for suspected delay	university	No Apaprent Disability	out of labor force :not looking for work	A	1			Wife of HH head	Does not work does not look for work	Oyt of labour force: Does not work does not look for work	34.4	Above intermediate	HH Head	18 to less than 35	5195	A	A	0	0	0	0	0	0	0	0	0	0	0	0	0	0	0
2412	Cairo	male	urban	urban	5	No Disablity	yes	no	no	no	no	no	no	no	no	no	The child is not transeferred for suspected delay	Above intermediate	No Apaprent Disability	out of labor force :not looking for work	A	3			Wife of HH head	Does not work does not look for work	Oyt of labour force: Does not work does not look for work	25.4	Illeterate	HH Head	18 to less than 35	5213	A	A	0	0	0	0	0	0	0	0	0	0	0	0	0	0	0
2416	Cairo	male	urban	urban	4	No Disablity	no	no	no	no	no	no	no	no	no	no	The child is transferred for suspected delay	Illeterate	No Apaprent Disability	out of labor force :not looking for work	A	3			HH Head	Does not work does not look for work	Oyt of labour force: Does not work does not look for work	29.5	the child has no father in the HH	the child has no mother is not in the HH	18 to less than 35	5222	99	#N/A	0	0	yes	0	0	0	0	0	0	0	0	0	0	0	0
2417	Cairo	male	urban	urban	4	No Disablity	yes	no	no	no	no	no	no	no	no	no	The child is not transeferred for suspected delay	Illeterate	No Apaprent Disability	out of labor force :not looking for work	A	3			HH Head	Does not work does not look for work	Oyt of labour force: Does not work does not look for work	32.1	the child has no father in the HH	the child has no mother is not in the HH	18 to less than 35	5223	99	#N/A	0	0	0	0	0	0	0	0	0	0	0	0	0	0	0
2418	Cairo	female	urban	urban	4	No Disablity	yes	no	no	no	no	no	no	no	no	no	The child is not transeferred for suspected delay	Illeterate	No Apaprent Disability	out of labor force :not looking for work	A	3			HH Head	Does not work does not look for work	Oyt of labour force: Does not work does not look for work	34.4	the child has no father in the HH	the child has no mother is not in the HH	18 to less than 35	5224	99	#N/A	0	0	0	0	0	0	0	0	0	0	0	0	0	0	0
2424	Cairo	male	urban	urban	7	No Disablity	yes	yes	no	no	no	yes	no	no	no	no	The child is not transeferred for suspected delay	Read and write	No Apaprent Disability	out of labor force :not looking for work	A	2			Wife of HH head	Does not work does not look for work	Oyt of labour force: Does not work does not look for work	31.7	Read and write	HH Head	18 to less than 35	5236	A	A	0	0	0	0	0	0	0	0	0	0	0	0	0	0	0
2425	Cairo	male	urban	urban	7	No Disablity	yes	no	no	no	yes	yes	no	no	no	no	The child is not transeferred for suspected delay	Read and write	No Apaprent Disability	out of labor force :not looking for work	A	2			Wife of HH head	Does not work does not look for work	Oyt of labour force: Does not work does not look for work	36.2	Read and write	HH Head	35 to less than 40	5237	A	A	0	0	0	0	0	0	0	0	0	0	0	0	0	0	0
2436	Cairo	male	urban	urban	4	No Disablity	yes	no	no	no	no	no	no	no	no	no	The child is not transeferred for suspected delay	Illeterate	No Apaprent Disability	out of labor force :not looking for work	A	2			Wife of HH head	Does not work does not look for work	Oyt of labour force: Does not work does not look for work	21.2	Illeterate	HH Head	18 to less than 35	5263	A	A	0	0	0	0	0	0	0	0	0	0	0	0	0	0	0
2445	Cairo	female	urban	urban	4	No Disablity	yes	no	no	no	no	no	no	no	no	no	The child is not transeferred for suspected delay	Read and write	No Apaprent Disability	out of labor force :not looking for work	A	1			HH Head	Does not work does not look for work	Oyt of labour force: Does not work does not look for work	28.8	the child has no father in the HH	the child has no mother is not in the HH	18 to less than 35	5284	99	#N/A	0	0	0	0	0	0	0	0	0	0	0	0	0	0	0
2456	Cairo	female	urban	urban	7	No Disablity	yes	no	no	no	no	no	no	no	no	no	The child is not transeferred for suspected delay	Illeterate	No Apaprent Disability	out of labor force :not looking for work	A	3			Wife of HH head	Does not work does not look for work	Oyt of labour force: Does not work does not look for work	26.8	Read and write	HH Head	18 to less than 35	5305	A	A	0	0	0	0	0	0	0	0	0	0	0	0	0	0	0
2467	Cairo	female	urban	urban	6	No Disablity	yes	yes	no	no	no	no	no	no	no	no	The child is not transeferred for suspected delay	Read and write	No Apaprent Disability	out of labor force :not looking for work	A	1			Wife of HH head	Does not work does not look for work	Oyt of labour force: Does not work does not look for work	31.8	Read and write	HH Head	18 to less than 35	5326	A	A	0	0	0	0	0	0	0	0	0	0	0	0	0	0	0
2479	Cairo	female	urban	urban	6	No Disablity	yes	no	no	no	no	no	no	no	no	no	The child is not transeferred for suspected delay	Illeterate	No Apaprent Disability	out of labor force :not looking for work	A	2			Wife of HH head	Does not work does not look for work	Oyt of labour force: Does not work does not look for work	26	Prep	HH Head	18 to less than 35	5355	A	A	0	0	0	0	0	0	0	0	0	0	0	0	0	0	0
2487	Cairo	female	urban	urban	6	No Disablity	no	no	no	no	no	no	no	no	no	no	The child is not transeferred for suspected delay	Illeterate	No Apaprent Disability	out of labor force :not looking for work	A	3			Wife of HH head	Does not work does not look for work	Oyt of labour force: Does not work does not look for work	22.8	Illeterate	HH Head	18 to less than 35	5373	A	A	0	0	0	0	0	0	0	0	0	0	0	0	0	0	0
2493	Cairo	male	urban	urban	5	No Disablity	yes	no	no	no	no	yes	no	no	no	no	The child is not transeferred for suspected delay	Illeterate	No Apaprent Disability	out of labor force :not looking for work	A	3			Wife of HH head	Does not work does not look for work	Oyt of labour force: Does not work does not look for work	18.8	High School and technical	HH Head	18 to less than 35	5383	A	A	0	0	0	0	0	0	0	0	0	0	0	0	0	0	0
2494	Cairo	male	urban	urban	5	No Disablity	yes	yes	يصعب التحديد (ي ت	no	no	yes	yes	yes	no	no	The child is transferred for suspected delay	Illeterate	No Apaprent Disability	out of labor force :not looking for work	A	3			Wife of HH head	Does not work does not look for work	Oyt of labour force: Does not work does not look for work	21.8	High School and technical	HH Head	18 to less than 35	5384	A	A	0	0	0	0	0	0	0	0	0	0	0	0	0	0	0
2501	Cairo	female	urban	urban	7	No Disablity	yes	no	no	no	no	no	no	no	no	no	The child is not transeferred for suspected delay	university	No Apaprent Disability	out of labor force :not looking for work	A	2			Wife of HH head	Does not work does not look for work	Oyt of labour force: Does not work does not look for work	33.4	4 years istitute	HH Head	18 to less than 35	5396	A	A	0	0	0	0	0	0	0	0	0	0	0	0	0	0	0
2506	Cairo	male	urban	urban	6	No Disablity	yes	no	no	no	no	no	no	no	no	no	The child is not transeferred for suspected delay	Primary	No Apaprent Disability	out of labor force :not looking for work	A	3			Wife of HH head	Does not work does not look for work	Oyt of labour force: Does not work does not look for work	24.8	Prep	HH Head	18 to less than 35	5404	A	A	0	0	0	0	0	0	0	0	0	0	0	0	0	0	0
2507	Cairo	male	urban	urban	6	No Disablity	yes	no	no	no	no	no	no	no	no	no	The child is not transeferred for suspected delay	Primary	No Apaprent Disability	out of labor force :not looking for work	A	3			Wife of HH head	Does not work does not look for work	Oyt of labour force: Does not work does not look for work	29.6	Prep	HH Head	18 to less than 35	5405	A	A	0	0	0	0	0	0	0	0	0	0	0	0	0	0	0
2511	Cairo	female	urban	urban	4	No Disablity	yes	no	yes	no	no	no	no	no	no	no	The child is not transeferred for suspected delay	university	No Apaprent Disability	out of labor force :not looking for work	A	2			Wife of HH head	Does not work does not look for work	Oyt of labour force: Does not work does not look for work	29.2	university	HH Head	18 to less than 35	5413	A	A	0	0	0	0	0	0	0	0	0	0	0	0	0	0	0
2512	Cairo	female	urban	urban	4	No Disablity	yes	no	yes	no	no	no	no	no	no	no	The child is not transeferred for suspected delay	university	No Apaprent Disability	out of labor force :not looking for work	A	2			Wife of HH head	Does not work does not look for work	Oyt of labour force: Does not work does not look for work	32.1	university	HH Head	18 to less than 35	5414	A	A	0	0	0	0	0	0	0	0	0	0	0	0	0	0	0
2516	Cairo	female	urban	urban	4	No Disablity	yes	no	yes	no	no	no	no	no	no	no	The child is not transeferred for suspected delay	university	No Apaprent Disability	out of labor force :not looking for work	A	1			Wife of HH head	Does not work does not look for work	Oyt of labour force: Does not work does not look for work	23.9	university	HH Head	18 to less than 35	5424	A	A	0	0	0	0	0	0	0	0	0	0	0	0	0	0	0
2521	Cairo	male	urban	urban	5	Disable	yes	no	yes	no	no	no	no	no	no	no	The child is transferred for suspected delay	university	No Apaprent Disability	out of labor force :not looking for work	A	1			Wife of HH head	Does not work does not look for work	Oyt of labour force: Does not work does not look for work	24	university	HH Head	18 to less than 35	5435	A	A	0	0	0	yes	0	yes	yes	0	0	0	0	0	0	0	0
2525	Cairo	female	urban	urban	4	No Disablity	yes	no	yes	no	no	yes	no	no	no	no	The child is not transeferred for suspected delay	university	No Apaprent Disability	out of labor force :not looking for work	A	1			Wife of HH head	Does not work does not look for work	Oyt of labour force: Does not work does not look for work	28.3	university	HH Head	18 to less than 35	5444	A	A	0	0	0	0	0	0	0	0	0	0	0	0	0	0	0
2528	Cairo	female	urban	urban	5	No Disablity	yes	no	no	no	no	no	no	no	no	no	The child is not transeferred for suspected delay	university	No Apaprent Disability	out of labor force :not looking for work	A	3			Wife of HH head	Does not work does not look for work	Oyt of labour force: Does not work does not look for work	21.7	university	HH Head	18 to less than 35	5453	A	A	0	0	0	0	0	0	0	0	0	0	0	0	0	0	0
2529	Cairo	male	urban	urban	5	No Disablity	yes	no	no	no	no	no	no	no	no	no	The child is not transeferred for suspected delay	university	No Apaprent Disability	out of labor force :not looking for work	A	3			Wife of HH head	Does not work does not look for work	Oyt of labour force: Does not work does not look for work	24	university	HH Head	18 to less than 35	5454	A	A	0	0	0	0	0	0	0	0	0	0	0	0	0	0	0
2549	Cairo	female	urban	urban	4	No Disablity	yes	no	yes	no	no	no	no	no	no	no	The child is not transeferred for suspected delay	university	No Apaprent Disability	out of labor force :not looking for work	A	1			Wife of HH head	Does not work does not look for work	Oyt of labour force: Does not work does not look for work	34	university	HH Head	18 to less than 35	5504	A	A	0	0	0	0	0	0	0	0	0	0	0	0	0	0	0
2552	Cairo	female	urban	urban	5	No Disablity	yes	no	no	yes	no	no	no	no	no	no	The child is not transeferred for suspected delay	High School and technical	No Apaprent Disability	out of labor force :not looking for work	A	3			Wife of HH head	Does not work does not look for work	Oyt of labour force: Does not work does not look for work	22.9	High School and technical	HH Head	18 to less than 35	5513	A	A	0	0	0	0	0	0	0	0	0	0	0	0	0	0	0
2561	Cairo	female	urban	urban	5	No Disablity	yes	no	yes	no	no	yes	no	no	no	no	The child is not transeferred for suspected delay	High School and technical	No Apaprent Disability	out of labor force :not looking for work	A	3			Wife of HH head	Does not work does not look for work	Oyt of labour force: Does not work does not look for work	26.2	university	HH Head	18 to less than 35	5533	A	A	0	0	0	0	0	0	0	0	0	0	0	0	0	0	0
2568	Cairo	female	urban	urban	6	No Disablity	yes	no	yes	no	no	no	no	no	no	yes	The child is not transeferred for suspected delay	High School and technical	No Apaprent Disability	out of labor force :not looking for work	A	2			Wife of HH head	Does not work does not look for work	Oyt of labour force: Does not work does not look for work	35.9	university	HH Head	35 to less than 40	5545	A	A	0	0	0	0	0	0	0	0	0	0	0	0	0	0	0
2572	Cairo	male	urban	urban	6	No Disablity	yes	no	yes	no	no	yes	no	no	no	no	The child is not transeferred for suspected delay	High School and technical	No Apaprent Disability	out of labor force :not looking for work	A	4	1	2	Wife of HH head	Does not work does not look for work	Oyt of labour force: Does not work does not look for work	20	Read and write	HH Head	18 to less than 35	5553	A	A	0	0	0	0	0	0	0	0	0	0	0	0	0	0	0
2573	Cairo	male	urban	urban	6	No Disablity	yes	no	yes	no	no	yes	no	no	no	no	The child is not transeferred for suspected delay	High School and technical	No Apaprent Disability	out of labor force :not looking for work	A	4	1	2	Wife of HH head	Does not work does not look for work	Oyt of labour force: Does not work does not look for work	20	Read and write	HH Head	18 to less than 35	5554	A	A	0	0	0	0	0	0	0	0	0	0	0	0	0	0	0
2588	Cairo	female	urban	urban	6	No Disablity	yes	no	no	no	no	no	no	no	no	no	The child is not transeferred for suspected delay	High School and technical	No Apaprent Disability	out of labor force :not looking for work	A	1			Wife of HH head	Does not work does not look for work	Oyt of labour force: Does not work does not look for work	34.6	Primary	HH Head	18 to less than 35	5586	A	A	0	0	0	0	0	0	0	0	0	0	0	0	0	0	0
2593	Cairo	female	urban	urban	5	No Disablity	yes	no	no	no	no	no	no	no	no	no	The child is not transeferred for suspected delay	Illeterate	No Apaprent Disability	out of labor force :not looking for work	A	1			Wife of HH head	Does not work does not look for work	Oyt of labour force: Does not work does not look for work	29.5	Illeterate	HH Head	18 to less than 35	5595	A	A	0	0	0	0	0	0	0	0	0	0	0	0	0	0	0
2596	Cairo	female	urban	urban	5	No Disablity	yes	no	no	no	no	no	no	no	no	no	The child is not transeferred for suspected delay	university	No Apaprent Disability	out of labor force :not looking for work	A	3			Wife of HH head	Does not work does not look for work	Oyt of labour force: Does not work does not look for work	25.2	university	HH Head	18 to less than 35	5603	A	A	0	0	0	0	0	0	0	0	0	0	0	0	0	0	0
2597	Cairo	female	urban	urban	5	No Disablity	yes	no	no	no	no	no	no	no	no	no	The child is not transeferred for suspected delay	university	No Apaprent Disability	out of labor force :not looking for work	A	3			Wife of HH head	Does not work does not look for work	Oyt of labour force: Does not work does not look for work	27.3	university	HH Head	18 to less than 35	5604	A	A	0	0	0	0	0	0	0	0	0	0	0	0	0	0	0
2601	Cairo	male	urban	urban	4	No Disablity	yes	no	yes	no	no	no	no	no	no	no	The child is not transeferred for suspected delay	university	No Apaprent Disability	out of labor force :not looking for work	A	2			Wife of HH head	Does not work does not look for work	Oyt of labour force: Does not work does not look for work	20	university	HH Head	18 to less than 35	5613	A	A	0	0	0	0	0	0	0	0	0	0	0	0	0	0	0
2607	Cairo	female	urban	urban	6	No Disablity	yes	no	no	no	no	yes	no	no	yes	no	The child is not transeferred for suspected delay	High School and technical	No Apaprent Disability	out of labor force :not looking for work	A	2			Wife of HH head	Does not work does not look for work	Oyt of labour force: Does not work does not look for work	34.7	university	HH Head	18 to less than 35	5625	A	A	0	0	0	0	0	0	0	0	0	0	0	0	0	0	0
2620	Cairo	female	urban	urban	5	No Disablity	yes	no	no	no	no	yes	no	no	no	no	The child is not transeferred for suspected delay	Read and write	No Apaprent Disability	out of labor force :not looking for work	A	2			Wife of HH head	Does not work does not look for work	Oyt of labour force: Does not work does not look for work	21.9	Read and write	HH Head	18 to less than 35	5654	A	A	0	0	0	0	0	0	0	0	0	0	0	0	0	0	0
2626	Cairo	female	urban	urban	7	No Disablity	yes	no	yes	no	no	no	no	no	no	no	The child is not transeferred for suspected delay	High School and technical	No Apaprent Disability	out of labor force :not looking for work	A	3			Wife of HH head	Does not work does not look for work	Oyt of labour force: Does not work does not look for work	27.6	High School and technical	HH Head	18 to less than 35	5665	A	A	0	0	0	0	0	0	0	0	0	0	0	0	0	0	0
2633	Cairo	male	urban	urban	5	No Disablity	yes	no	yes	no	no	no	no	no	no	no	The child is not transeferred for suspected delay	High School and technical	No Apaprent Disability	out of labor force :not looking for work	A	1			Wife of HH head	Does not work does not look for work	Oyt of labour force: Does not work does not look for work	36.1	Above intermediate	HH Head	35 to less than 40	5675	A	A	0	0	0	0	0	0	0	0	0	0	0	0	0	0	0
2636	Cairo	female	urban	urban	5	No Disablity	yes	no	no	no	no	yes	no	no	no	no	The child is not transeferred for suspected delay	Above intermediate	No Apaprent Disability	out of labor force :not looking for work	A	3			Wife of HH head	Does not work does not look for work	Oyt of labour force: Does not work does not look for work	29.3	Illeterate	HH Head	18 to less than 35	5683	A	A	0	0	0	0	0	0	0	0	0	0	0	0	0	0	0
2637	Cairo	male	urban	urban	5	No Disablity	yes	no	no	no	no	yes	no	no	no	no	The child is not transeferred for suspected delay	Above intermediate	No Apaprent Disability	out of labor force :not looking for work	A	3			Wife of HH head	Does not work does not look for work	Oyt of labour force: Does not work does not look for work	32.8	Illeterate	HH Head	18 to less than 35	5684	A	A	0	0	0	0	0	0	0	0	0	0	0	0	0	0	0
2641	Cairo	male	urban	urban	5	No Disablity	yes	no	yes	no	no	yes	no	no	no	no	The child is not transeferred for suspected delay	university	No Apaprent Disability	out of labor force :not looking for work	A	3			Wife of HH head	Does not work does not look for work	Oyt of labour force: Does not work does not look for work	26	High School and technical	HH Head	18 to less than 35	5693	A	A	0	0	0	0	0	0	0	0	0	0	0	0	0	0	0
2646	Cairo	male	urban	urban	5	No Disablity	yes	no	yes	no	no	no	no	no	no	no	The child is not transeferred for suspected delay	High School and technical	No Apaprent Disability	out of labor force :not looking for work	A	3			Wife of HH head	Does not work does not look for work	Oyt of labour force: Does not work does not look for work	26	Above intermediate	HH Head	18 to less than 35	5703	A	A	0	0	0	0	0	0	0	0	0	0	0	0	0	0	0
2647	Cairo	female	urban	urban	5	No Disablity	yes	no	yes	no	yes	no	no	no	yes	no	The child is not transeferred for suspected delay	High School and technical	No Apaprent Disability	out of labor force :not looking for work	A	3			Wife of HH head	Does not work does not look for work	Oyt of labour force: Does not work does not look for work	27.9	Above intermediate	HH Head	18 to less than 35	5704	A	A	0	0	0	0	0	0	0	0	0	0	0	0	0	0	0
2652	Cairo	male	urban	urban	5	No Disablity	yes	no	yes	no	no	yes	no	no	yes	yes	The child is not transeferred for suspected delay	High School and technical	No Apaprent Disability	out of labor force :not looking for work	A	2			Wife of HH head	Does not work does not look for work	Oyt of labour force: Does not work does not look for work	22.3	Prep	HH Head	18 to less than 35	5714	A	A	0	0	0	0	0	0	0	0	0	0	0	0	0	0	0
2657	Cairo	female	urban	urban	5	No Disablity	yes	no	no	no	no	yes	no	no	no	no	The child is not transeferred for suspected delay	High School and technical	No Apaprent Disability	out of labor force :not looking for work	A	2			Wife of HH head	Does not work does not look for work	Oyt of labour force: Does not work does not look for work	26.3	High School and technical	HH Head	18 to less than 35	5724	A	A	0	0	0	0	0	0	0	0	0	0	0	0	0	0	0
2658	Cairo	female	urban	urban	5	No Disablity	yes	no	no	no	no	yes	no	no	no	no	The child is not transeferred for suspected delay	High School and technical	No Apaprent Disability	out of labor force :not looking for work	A	2			Wife of HH head	Does not work does not look for work	Oyt of labour force: Does not work does not look for work	30.2	High School and technical	HH Head	18 to less than 35	5725	A	A	0	0	0	0	0	0	0	0	0	0	0	0	0	0	0
2662	Cairo	female	urban	urban	6	No Disablity	yes	no	yes	no	no	yes	no	no	no	no	The child is not transeferred for suspected delay	Illeterate	No Apaprent Disability	out of labor force :not looking for work	A	3			Wife of HH head	Does not work does not look for work	Oyt of labour force: Does not work does not look for work	22.9	Prep	HH Head	18 to less than 35	5734	A	A	0	0	0	0	0	0	0	0	0	0	0	0	0	0	0
2663	Cairo	male	urban	urban	6	No Disablity	yes	no	yes	no	no	no	no	no	no	no	The child is not transeferred for suspected delay	Illeterate	No Apaprent Disability	out of labor force :not looking for work	A	3	1	2	Wife of HH head	Does not work does not look for work	Oyt of labour force: Does not work does not look for work	27.1	Prep	HH Head	18 to less than 35	5735	A	A	0	0	0	0	0	0	0	0	0	0	0	0	0	0	0
2664	Cairo	female	urban	urban	6	No Disablity	yes	no	yes	no	no	no	no	no	no	no	The child is not transeferred for suspected delay	Illeterate	No Apaprent Disability	out of labor force :not looking for work	A	3	1	2	Wife of HH head	Does not work does not look for work	Oyt of labour force: Does not work does not look for work	27.1	Prep	HH Head	18 to less than 35	5736	A	A	0	0	0	0	0	0	0	0	0	0	0	0	0	0	0
2667	Cairo	female	urban	urban	4	No Disablity	yes	no	yes	no	no	no	no	no	no	no	The child is not transeferred for suspected delay	High School and technical	No Apaprent Disability	Paid work	A	2			HH Head	work (paid-unpaid-his own-employer)	in labour force (employed or unemployed)	24.6	the child has no father in the HH	the child has no mother is not in the HH	18 to less than 35	5743	99	#N/A	0	0	0	0	0	0	0	0	0	0	0	0	0	0	0
2668	Cairo	female	urban	urban	4	No Disablity	yes	no	yes	no	no	no	no	no	no	no	The child is not transeferred for suspected delay	High School and technical	No Apaprent Disability	Paid work	A	2			HH Head	work (paid-unpaid-his own-employer)	in labour force (employed or unemployed)	28.8	the child has no father in the HH	the child has no mother is not in the HH	18 to less than 35	5744	99	#N/A	0	0	0	0	0	0	0	0	0	0	0	0	0	0	0
2671	Cairo	male	urban	urban	5	No Disablity	yes	no	yes	no	no	yes	no	no	no	no	The child is not transeferred for suspected delay	university	No Apaprent Disability	out of labor force :not looking for work	A	3			Wife of HH head	Does not work does not look for work	Oyt of labour force: Does not work does not look for work	24.6	Read and write	HH Head	18 to less than 35	5753	A	A	0	0	0	0	0	0	0	0	0	0	0	0	0	0	0
2672	Cairo	male	urban	urban	5	No Disablity	yes	no	yes	no	no	yes	no	no	no	no	The child is not transeferred for suspected delay	university	No Apaprent Disability	out of labor force :not looking for work	A	3			Wife of HH head	Does not work does not look for work	Oyt of labour force: Does not work does not look for work	26.4	Read and write	HH Head	18 to less than 35	5754	A	A	0	0	0	0	0	0	0	0	0	0	0	0	0	0	0
2678	Cairo	male	urban	urban	6	Disable	no	no	no	no	no	yes	no	yes	no	no	The child is transferred for suspected delay	High School and technical	No Apaprent Disability	out of labor force :not looking for work	A	2			Wife of HH head	Does not work does not look for work	Oyt of labour force: Does not work does not look for work	31.3	Primary	HH Head	18 to less than 35	5765	A	A	yes	yes	yes	yes	yes	yes	yes	0	0	0	0	0	0	0	0
2687	Cairo	female	urban	urban	6	No Disablity	yes	no	no	no	no	no	no	no	no	no	The child is not transeferred for suspected delay	High School and technical	No Apaprent Disability	out of labor force :not looking for work	A	3			Wife of HH head	Does not work does not look for work	Oyt of labour force: Does not work does not look for work	27.8	High School and technical	HH Head	18 to less than 35	5784	A	A	0	0	0	0	0	0	0	0	0	0	0	0	0	0	0
2688	Cairo	female	urban	urban	6	No Disablity	yes	no	no	no	no	no	no	no	no	no	The child is not transeferred for suspected delay	High School and technical	No Apaprent Disability	out of labor force :not looking for work	A	3			Wife of HH head	Does not work does not look for work	Oyt of labour force: Does not work does not look for work	28.8	High School and technical	HH Head	18 to less than 35	5785	A	A	0	0	0	0	0	0	0	0	0	0	0	0	0	0	0
2689	Cairo	male	urban	urban	6	No Disablity	yes	no	yes	no	no	no	no	no	yes	no	The child is not transeferred for suspected delay	High School and technical	No Apaprent Disability	out of labor force :not looking for work	A	3			Wife of HH head	Does not work does not look for work	Oyt of labour force: Does not work does not look for work	30.6	High School and technical	HH Head	18 to less than 35	5786	A	A	0	0	0	0	0	0	0	0	0	0	0	0	0	0	0
2692	Cairo	male	urban	urban	5	No Disablity	yes	no	yes	no	no	no	no	no	no	no	The child is not transeferred for suspected delay	university	No Apaprent Disability	out of labor force :not looking for work	A	3	1	2	Wife of HH head	Does not work does not look for work	Oyt of labour force: Does not work does not look for work	24.8	university	HH Head	18 to less than 35	5793	A	A	0	0	0	0	0	0	0	0	0	0	0	0	0	0	0
2693	Cairo	female	urban	urban	5	No Disablity	yes	no	yes	no	yes	no	no	no	no	no	The child is not transeferred for suspected delay	university	No Apaprent Disability	out of labor force :not looking for work	A	3	1	2	Wife of HH head	Does not work does not look for work	Oyt of labour force: Does not work does not look for work	24.8	university	HH Head	18 to less than 35	5794	A	A	0	0	0	0	0	0	0	0	0	0	0	0	0	0	0
2697	Cairo	female	urban	urban	4	No Disablity	yes	no	no	no	no	no	no	no	no	no	The child is not transeferred for suspected delay	High School and technical	No Apaprent Disability	out of labor force :not looking for work	A	2			Wife of HH head	Does not work does not look for work	Oyt of labour force: Does not work does not look for work	19.9	High School and technical	HH Head	18 to less than 35	5803	A	A	0	0	0	0	0	0	0	0	0	0	0	0	0	0	0
2701	Cairo	female	urban	urban	3	No Disablity	yes	no	yes	no	no	no	no	no	yes	no	The child is not transeferred for suspected delay	Prep	No Apaprent Disability	out of labor force :not looking for work	A	1			Wife of HH head	Does not work does not look for work	Oyt of labour force: Does not work does not look for work	34.6	High School and technical	HH Head	18 to less than 35	5813	A	A	0	0	0	0	0	0	0	0	0	0	0	0	0	0	0
2706	Cairo	female	urban	urban	5	No Disablity	yes	no	yes	no	no	no	no	no	no	no	The child is not transeferred for suspected delay	High School and technical	No Apaprent Disability	Paid work	A	1			Wife of HH head	work (paid-unpaid-his own-employer)	in labour force (employed or unemployed)	28.3	High School and technical	HH Head	18 to less than 35	5825	A	A	0	0	0	0	0	0	0	0	0	0	0	0	0	0	0
2710	Cairo	male	urban	urban	4	No Disablity	yes	no	yes	no	no	no	no	no	no	no	The child is transferred for suspected delay	Primary	No Apaprent Disability	out of labor force :not looking for work	A	1			Wife of HH head	Does not work does not look for work	Oyt of labour force: Does not work does not look for work	32.6	Prep	HH Head	18 to less than 35	5834	A	A	0	0	0	0	0	0	0	0	0	0	0	0	0	0	0
2713	Cairo	female	urban	urban	5	No Disablity	yes	no	no	no	no	yes	no	no	no	no	The child is not transeferred for suspected delay	Above intermediate	No Apaprent Disability	out of labor force :not looking for work	A	3			Wife of HH head	Does not work does not look for work	Oyt of labour force: Does not work does not look for work	20.7	Above intermediate	HH Head	18 to less than 35	5843	A	A	0	0	0	0	0	0	0	0	0	0	0	0	0	0	0
2718	Cairo	female	urban	urban	5	No Disablity	yes	no	no	no	no	yes	no	no	no	no	The child is not transeferred for suspected delay	university	No Apaprent Disability	out of labor force :not looking for work	A	3			Wife of HH head	Does not work does not look for work	Oyt of labour force: Does not work does not look for work	30.3	university	HH Head	18 to less than 35	5853	A	A	0	0	0	0	0	0	0	0	0	0	0	0	0	0	0
2727	Cairo	female	urban	urban	6	No Disablity	yes	no	no	no	no	no	no	no	no	no	The child is not transeferred for suspected delay	Above intermediate	No Apaprent Disability	out of labor force :not looking for work	A	3			Wife of HH head	Does not work does not look for work	Oyt of labour force: Does not work does not look for work	27.6	university	HH Head	18 to less than 35	5873	A	A	0	0	0	0	0	0	0	0	0	0	0	0	0	0	0
2728	Cairo	female	urban	urban	6	No Disablity	yes	no	no	no	no	no	no	no	no	no	The child is not transeferred for suspected delay	Above intermediate	No Apaprent Disability	out of labor force :not looking for work	A	3			Wife of HH head	Does not work does not look for work	Oyt of labour force: Does not work does not look for work	30.2	university	HH Head	18 to less than 35	5874	A	A	0	0	0	0	0	0	0	0	0	0	0	0	0	0	0
2737	Cairo	female	urban	urban	6	No Disablity	yes	no	no	no	no	yes	no	no	no	no	The child is not transeferred for suspected delay	university	No Apaprent Disability	out of labor force :not looking for work	A	3			Wife of HH head	Does not work does not look for work	Oyt of labour force: Does not work does not look for work	26.8	university	HH Head	18 to less than 35	5894	A	A	0	0	0	0	0	0	0	0	0	0	0	0	0	0	0
2746	Cairo	female	urban	urban	4	No Disablity	yes	no	no	no	no	yes	no	no	no	no	The child is not transeferred for suspected delay	university	No Apaprent Disability	out of labor force :not looking for work	A	1			Wife of HH head	Does not work does not look for work	Oyt of labour force: Does not work does not look for work	32.9	university	HH Head	18 to less than 35	5914	A	A	0	0	0	0	0	0	0	0	0	0	0	0	0	0	0
2754	Cairo	male	urban	urban	5	No Disablity	yes	no	no	no	no	no	no	no	no	no	The child is not transeferred for suspected delay	university	No Apaprent Disability	Paid work	A	1			Wife of HH head	work (paid-unpaid-his own-employer)	in labour force (employed or unemployed)	42.3	university	HH Head	40 +	5935	A	A	0	0	0	0	0	0	0	0	0	0	0	0	0	0	0
2760	Cairo	male	urban	urban	6	No Disablity	yes	no	no	no	no	yes	no	no	no	no	The child is not transeferred for suspected delay	university	No Apaprent Disability	out of labor force :not looking for work	A	1			Wife of HH head	Does not work does not look for work	Oyt of labour force: Does not work does not look for work	27.9	university	HH Head	18 to less than 35	5946	A	A	0	0	0	0	0	0	0	0	0	0	0	0	0	0	0
2774	Cairo	male	urban	urban	6	No Disablity	yes	no	no	no	no	no	no	no	no	no	The child is not transeferred for suspected delay	university	No Apaprent Disability	Paid work	A	2			Wife of HH head	work (paid-unpaid-his own-employer)	in labour force (employed or unemployed)	31.2	university	HH Head	18 to less than 35	5975	A	A	0	0	0	0	0	0	0	0	0	0	0	0	0	0	0
2778	Cairo	male	urban	urban	6	No Disablity	yes	no	no	no	no	yes	no	no	no	no	The child is not transeferred for suspected delay	university	No Apaprent Disability	out of labor force :not looking for work	A	4	1	2	Wife of HH head	Does not work does not look for work	Oyt of labour force: Does not work does not look for work	24.1	Above intermediate	HH Head	18 to less than 35	5983	A	A	0	0	0	0	0	0	0	0	0	0	0	0	0	0	0
2779	Cairo	male	urban	urban	6	No Disablity	yes	no	no	no	no	yes	no	no	no	no	The child is not transeferred for suspected delay	university	No Apaprent Disability	out of labor force :not looking for work	A	4	1	2	Wife of HH head	Does not work does not look for work	Oyt of labour force: Does not work does not look for work	24.1	Above intermediate	HH Head	18 to less than 35	5984	A	A	0	0	0	0	0	0	0	0	0	0	0	0	0	0	0
2780	Cairo	male	urban	urban	6	No Disablity	yes	no	no	no	no	yes	no	no	no	no	The child is not transeferred for suspected delay	university	No Apaprent Disability	out of labor force :not looking for work	A	4			Wife of HH head	Does not work does not look for work	Oyt of labour force: Does not work does not look for work	27.3	Above intermediate	HH Head	18 to less than 35	5985	A	A	0	0	0	0	0	0	0	0	0	0	0	0	0	0	0
2792	Cairo	male	urban	urban	5	No Disablity	yes	no	no	no	no	no	no	no	no	no	The child is not transeferred for suspected delay	Illeterate	No Apaprent Disability	out of labor force :not looking for work	A	3			Wife of HH head	Does not work does not look for work	Oyt of labour force: Does not work does not look for work	19.8	Illeterate	HH Head	18 to less than 35	6013	A	A	0	0	0	0	0	0	0	0	0	0	0	0	0	0	0
2793	Cairo	female	urban	urban	5	No Disablity	yes	no	no	no	no	no	no	no	no	no	The child is transferred for suspected delay	Illeterate	No Apaprent Disability	out of labor force :not looking for work	A	3			Wife of HH head	Does not work does not look for work	Oyt of labour force: Does not work does not look for work	21.8	Illeterate	HH Head	18 to less than 35	6014	A	A	0	yes	0	0	0	0	0	0	yes	0	0	0	0	0	0
2802	Cairo	female	urban	urban	8	No Disablity	yes	no	no	no	no	no	no	no	no	no	The child is not transeferred for suspected delay	university	No Apaprent Disability	out of labor force :not looking for work	A	1			Wife of HH head	Does not work does not look for work	Oyt of labour force: Does not work does not look for work	47.6	university	HH Head	40 +	6028	A	A	0	0	0	0	0	0	0	0	0	0	0	0	0	0	0
2805	Cairo	female	urban	urban	5	No Disablity	yes	no	no	no	no	no	no	no	no	no	The child is not transeferred for suspected delay	university	No Apaprent Disability	out of labor force :not looking for work	A	3			Wife of HH head	Does not work does not look for work	Oyt of labour force: Does not work does not look for work	24.9	university	HH Head	18 to less than 35	6033	A	A	0	0	0	0	0	0	0	0	0	0	0	0	0	0	0
2806	Cairo	male	urban	urban	5	No Disablity	yes	no	no	no	no	no	no	no	no	no	The child is not transeferred for suspected delay	university	No Apaprent Disability	out of labor force :not looking for work	A	3			Wife of HH head	Does not work does not look for work	Oyt of labour force: Does not work does not look for work	27.8	university	HH Head	18 to less than 35	6034	A	A	0	0	0	0	0	0	0	0	0	0	0	0	0	0	0
2813	Cairo	male	urban	urban	4	No Disablity	yes	no	no	no	no	no	no	no	no	no	The child is not transeferred for suspected delay	4 years istitute	No Apaprent Disability	out of labor force :not looking for work	A	2			Wife of HH head	Does not work does not look for work	Oyt of labour force: Does not work does not look for work	26.2	4 years istitute	HH Head	18 to less than 35	6053	A	A	0	0	0	0	0	0	0	0	0	0	0	0	0	0	0
2818	Cairo	male	urban	urban	6	No Disablity	yes	no	no	no	no	yes	no	no	no	no	The child is transferred for suspected delay	Illeterate	No Apaprent Disability	out of labor force :not looking for work	A	3			Wife of HH head	Does not work does not look for work	Oyt of labour force: Does not work does not look for work	21.1	Above intermediate	HH Head	18 to less than 35	6064	A	A	0	0	yes	0	0	yes	0	0	0	0	0	0	0	0	0
2819	Cairo	female	urban	urban	6	No Disablity	yes	no	no	no	no	yes	no	no	no	no	The child is not transeferred for suspected delay	Illeterate	No Apaprent Disability	out of labor force :not looking for work	A	3			Wife of HH head	Does not work does not look for work	Oyt of labour force: Does not work does not look for work	22.7	Above intermediate	HH Head	18 to less than 35	6065	A	A	0	0	0	0	0	0	0	0	0	0	0	0	0	0	0
2825	Cairo	female	urban	urban	6	No Disablity	yes	no	no	no	no	no	no	no	no	no	The child is not transeferred for suspected delay	Illeterate	No Apaprent Disability	out of labor force :not looking for work	A	2			Wife of HH head	Does not work does not look for work	Oyt of labour force: Does not work does not look for work	25.4	Above intermediate	HH Head	18 to less than 35	6075	A	A	0	0	0	0	0	0	0	0	0	0	0	0	0	0	0
2826	Cairo	male	urban	urban	6	No Disablity	yes	no	no	no	no	no	no	no	no	no	The child is not transeferred for suspected delay	Illeterate	No Apaprent Disability	out of labor force :not looking for work	A	2			Wife of HH head	Does not work does not look for work	Oyt of labour force: Does not work does not look for work	28.5	Above intermediate	HH Head	18 to less than 35	6076	A	A	0	0	0	0	0	0	0	0	0	0	0	0	0	0	0
2833	Cairo	female	urban	urban	5	No Disablity	yes	no	no	no	no	no	no	no	no	no	The child is not transeferred for suspected delay	Illeterate	No Apaprent Disability	out of labor force :not looking for work	A	3			Wife of HH head	Does not work does not look for work	Oyt of labour force: Does not work does not look for work	20.8	Illeterate	HH Head	18 to less than 35	6093	A	A	0	0	0	0	0	0	0	0	0	0	0	0	0	0	0
2855	Cairo	female	urban	urban	6	No Disablity	yes	no	no	no	no	yes	no	no	no	no	The child is not transeferred for suspected delay	Illeterate	No Apaprent Disability	out of labor force :not looking for work	A	4	1	2	Wife of HH head	Does not work does not look for work	Oyt of labour force: Does not work does not look for work	22.8	Above intermediate	HH Head	18 to less than 35	6143	A	A	0	0	0	0	0	0	0	0	0	0	0	0	0	0	0
2856	Cairo	female	urban	urban	6	No Disablity	yes	no	no	no	no	yes	no	no	no	no	The child is not transeferred for suspected delay	Illeterate	No Apaprent Disability	out of labor force :not looking for work	A	4	1	2	Wife of HH head	Does not work does not look for work	Oyt of labour force: Does not work does not look for work	22.8	Above intermediate	HH Head	18 to less than 35	6144	A	A	0	0	0	0	0	0	0	0	0	0	0	0	0	0	0
2857	Cairo	male	urban	urban	6	No Disablity	yes	no	no	no	no	no	no	no	no	no	The child is transferred for suspected delay	Illeterate	No Apaprent Disability	out of labor force :not looking for work	A	4			Wife of HH head	Does not work does not look for work	Oyt of labour force: Does not work does not look for work	25.8	Above intermediate	HH Head	18 to less than 35	6145	A	A	0	0	0	0	0	0	0	0	0	0	0	0	0	0	0
2861	Cairo	male	urban	urban	4	No Disablity	yes	no	no	no	no	yes	no	no	yes	no	The child is not transeferred for suspected delay	Illeterate	No Apaprent Disability	out of labor force :not looking for work	A	2			Wife of HH head	Does not work does not look for work	Oyt of labour force: Does not work does not look for work	18.8	Above intermediate	HH Head	18 to less than 35	6153	A	A	0	0	0	0	0	0	0	0	0	0	0	0	0	0	0
2866	Cairo	male	urban	urban	4	No Disablity	yes	no	no	no	no	no	no	no	no	no	The child is transferred for suspected delay	Illeterate	No Apaprent Disability	out of labor force :not looking for work	A	1			Wife of HH head	Does not work does not look for work	Oyt of labour force: Does not work does not look for work	23.9	Illeterate	HH Head	18 to less than 35	6164	A	A	0	0	yes	0	0	0	0	0	0	0	0	0	0	0	0
2870	Cairo	male	urban	urban	6	No Disablity	yes	no	no	no	no	no	no	no	no	no	The child is not transeferred for suspected delay	Above intermediate	No Apaprent Disability	out of labor force :not looking for work	A	1			Wife of HH head	Does not work does not look for work	Oyt of labour force: Does not work does not look for work	22.3	4 years istitute	HH Head	18 to less than 35	6174	A	A	0	0	0	0	0	0	0	0	0	0	0	0	0	0	0
2890	Cairo	female	urban	urban	6	No Disablity	yes	no	no	no	no	no	no	no	no	no	The child is not transeferred for suspected delay	Illeterate	No Apaprent Disability	out of labor force :not looking for work	A	2			Wife of HH head	Does not work does not look for work	Oyt of labour force: Does not work does not look for work	25.3	Read and write	HH Head	18 to less than 35	6215	A	A	0	0	0	0	0	0	0	0	0	0	0	0	0	0	0
2894	Cairo	male	urban	urban	4	No Disablity	yes	no	no	no	no	no	no	no	no	no	The child is transferred for suspected delay	Illeterate	No Apaprent Disability	out of labor force :not looking for work	A	2			Wife of HH head	Does not work does not look for work	Oyt of labour force: Does not work does not look for work	11.5	Prep	HH Head	less than 15	6223	A	A	0	0	0	0	0	yes	0	0	0	0	0	0	0	0	0
2903	Cairo	female	urban	urban	5	No Disablity	yes	no	no	no	no	no	no	no	no	no	The child is not transeferred for suspected delay	university	Apparent disability	out of labor force :not looking for work	C	2			Wife of HH head	Does not work does not look for work	Oyt of labour force: Does not work does not look for work	26.5	university	HH Head	18 to less than 35	6244	A	A	0	0	0	0	0	0	0	0	0	0	0	0	0	0	0
2907	Cairo	female	urban	urban	4	Disable	yes	no	no	no	no	yes	no	no	no	no	The child is not transeferred for suspected delay	university	No Apaprent Disability	out of labor force :not looking for work	A	2			Wife of HH head	Does not work does not look for work	Oyt of labour force: Does not work does not look for work	24.2	university	HH Head	18 to less than 35	6253	0	C	0	0	0	0	0	0	0	0	0	0	0	0	0	0	0
2908	Cairo	male	urban	urban	4	Disable	yes	no	no	no	yes	yes	no	no	no	no	The child is not transeferred for suspected delay	university	No Apaprent Disability	out of labor force :not looking for work	A	2			Wife of HH head	Does not work does not look for work	Oyt of labour force: Does not work does not look for work	25.3	university	HH Head	18 to less than 35	6254	0	C	0	0	0	0	0	0	0	0	0	0	0	0	0	0	0
2914	Cairo	female	urban	urban	3	No Disablity	yes	no	no	no	no	no	no	no	no	no	The child is not transeferred for suspected delay	Illeterate	No Apaprent Disability	out of labor force :not looking for work	A	1			Wife of HH head	Does not work does not look for work	Oyt of labour force: Does not work does not look for work	37.2	High School and technical	HH Head	35 to less than 40	6273	A	A	0	0	0	0	0	0	0	0	0	0	0	0	0	0	0
2917	Cairo	male	urban	urban	6	No Disablity	yes	no	no	no	no	yes	no	no	no	no	The child is not transeferred for suspected delay	High School and technical	No Apaprent Disability	out of labor force :not looking for work	A	4			Wife of HH head	Does not work does not look for work	Oyt of labour force: Does not work does not look for work	20.8	High School and technical	HH Head	18 to less than 35	6283	A	A	0	0	0	0	0	0	0	0	0	0	0	0	0	0	0
2918	Cairo	female	urban	urban	6	No Disablity	yes	no	no	no	no	no	no	no	no	no	The child is transferred for suspected delay	High School and technical	No Apaprent Disability	out of labor force :not looking for work	A	4			Wife of HH head	Does not work does not look for work	Oyt of labour force: Does not work does not look for work	24.2	High School and technical	HH Head	18 to less than 35	6284	A	A	yes	0	0	0	0	0	0	0	yes	0	0	0	0	0	0
2924	Cairo	female	urban	urban	6	No Disablity	yes	no	no	no	no	no	no	no	no	no	The child is transferred for suspected delay	Read and write	No Apaprent Disability	out of labor force :not looking for work	A	3			Wife of HH head	Does not work does not look for work	Oyt of labour force: Does not work does not look for work	15.4	Prep	HH Head	15 to less than 18	6294	A	A	yes	yes	0	yes	0	0	yes	0	0	0	0	0	0	0	0
2925	Cairo	female	urban	urban	6	No Disablity	yes	no	no	no	no	yes	no	no	no	no	The child is not transeferred for suspected delay	Read and write	No Apaprent Disability	out of labor force :not looking for work	A	3			Wife of HH head	Does not work does not look for work	Oyt of labour force: Does not work does not look for work	19.6	Prep	HH Head	18 to less than 35	6295	A	A	0	0	0	0	0	0	0	0	0	0	0	0	0	0	0
2934	Cairo	female	urban	urban	5	No Disablity	yes	no	no	no	no	no	no	no	no	no	The child is not transeferred for suspected delay	Illeterate	No Apaprent Disability	out of labor force :not looking for work	A	2			Wife of HH head	Does not work does not look for work	Oyt of labour force: Does not work does not look for work	19.1	Illeterate	HH Head	18 to less than 35	6313	A	A	0	0	0	0	0	0	0	0	0	0	0	0	0	0	0
2939	Cairo	female	urban	urban	6	No Disablity	yes	no	no	no	no	no	no	no	no	no	The child is not transeferred for suspected delay	Read and write	No Apaprent Disability	out of labor force :not looking for work	A	4			Wife of HH head	Does not work does not look for work	Oyt of labour force: Does not work does not look for work	18.8	Read and write	HH Head	18 to less than 35	6323	A	A	0	0	0	0	0	0	0	0	0	0	0	0	0	0	0
2940	Cairo	male	urban	urban	6	No Disablity	yes	no	no	no	no	no	no	no	no	no	The child is not transeferred for suspected delay	Read and write	No Apaprent Disability	out of labor force :not looking for work	A	4			Wife of HH head	Does not work does not look for work	Oyt of labour force: Does not work does not look for work	20.3	Read and write	HH Head	18 to less than 35	6324	A	A	0	0	0	0	0	0	0	0	0	0	0	0	0	0	0
2947	Cairo	male	urban	urban	6	No Disablity	yes	no	no	no	no	yes	no	no	yes	no	The child is not transeferred for suspected delay	Illeterate	No Apaprent Disability	out of labor force :not looking for work	A	1			Wife of HH head	Does not work does not look for work	Oyt of labour force: Does not work does not look for work	33.8	Read and write	HH Head	18 to less than 35	6335	A	A	0	0	0	0	0	0	0	0	0	0	0	0	0	0	0
2955	Cairo	female	urban	urban	7	No Disablity	yes	yes	no	no	yes	yes	no	no	yes	no	The child is transferred for suspected delay	Read and write	No Apaprent Disability	out of labor force :not looking for work	A	1			Wife of HH head	Does not work does not look for work	Oyt of labour force: Does not work does not look for work	28.7	High School and technical	HH Head	18 to less than 35	6347	A	A	0	0	0	0	0	yes	yes	0	0	0	0	0	0	0	0
2958	Cairo	female	urban	urban	5	No Disablity	no	no	no	no	no	no	no	no	no	no	The child is not transeferred for suspected delay	Read and write	No Apaprent Disability	Paid work	A	3			HH Head	work (paid-unpaid-his own-employer)	in labour force (employed or unemployed)	33.3	the child has no father in the HH	the child has no mother is not in the HH	18 to less than 35	6353	99	#N/A	0	0	0	0	0	0	0	0	0	0	0	0	0	0	0
2959	Cairo	male	urban	urban	5	No Disablity	yes	no	no	no	no	no	no	no	no	no	The child is not transeferred for suspected delay	Read and write	No Apaprent Disability	Paid work	A	3			HH Head	work (paid-unpaid-his own-employer)	in labour force (employed or unemployed)	34.2	the child has no father in the HH	the child has no mother is not in the HH	18 to less than 35	6354	99	#N/A	0	0	0	0	0	0	0	0	0	0	0	0	0	0	0
2963	Cairo	female	urban	urban	5	No Disablity	yes	no	no	no	no	no	no	no	no	no	The child is not transeferred for suspected delay	Read and write	No Apaprent Disability	out of labor force :not looking for work	A	3			Wife of HH head	Does not work does not look for work	Oyt of labour force: Does not work does not look for work	14.4	Read and write	HH Head	less than 15	6363	A	A	0	0	0	0	0	0	0	0	0	0	0	0	0	0	0
2964	Cairo	female	urban	urban	5	No Disablity	yes	no	no	no	no	no	no	no	no	no	The child is not transeferred for suspected delay	Read and write	No Apaprent Disability	out of labor force :not looking for work	A	3			Wife of HH head	Does not work does not look for work	Oyt of labour force: Does not work does not look for work	15	Read and write	HH Head	15 to less than 18	6364	A	A	0	0	0	0	0	0	0	0	0	0	0	0	0	0	0
2977	Cairo	male	urban	urban	5	No Disablity	yes	no	no	no	no	no	no	no	no	no	The child is not transeferred for suspected delay	Prep	No Apaprent Disability	out of labor force :not looking for work	A	2			Wife of HH head	Does not work does not look for work	Oyt of labour force: Does not work does not look for work	22.1	Read and write	HH Head	18 to less than 35	6394	A	A	0	0	0	0	0	0	0	0	0	0	0	0	0	0	0
2986	Cairo	male	urban	urban	6	No Disablity	yes	no	no	no	no	no	no	no	no	no	The child is not transeferred for suspected delay	Illeterate	No Apaprent Disability	out of labor force :not looking for work	A	4			Wife of HH head	Does not work does not look for work	Oyt of labour force: Does not work does not look for work	17.3	Illeterate	HH Head	15 to less than 18	6413	A	A	0	0	0	0	0	0	0	0	0	0	0	0	0	0	0
2987	Cairo	female	urban	urban	6	No Disablity	no	no	no	no	no	no	no	no	no	no	The child is not transeferred for suspected delay	Illeterate	No Apaprent Disability	out of labor force :not looking for work	A	4			Wife of HH head	Does not work does not look for work	Oyt of labour force: Does not work does not look for work	21.8	Illeterate	HH Head	18 to less than 35	6414	A	A	0	0	0	0	0	0	0	0	0	0	0	0	0	0	0
2994	Cairo	female	urban	urban	7	No Disablity	yes	no	no	no	no	no	no	no	no	no	The child is not transeferred for suspected delay	High School and technical	No Apaprent Disability	out of labor force :not looking for work	A	3			Wife of HH head	Does not work does not look for work	Oyt of labour force: Does not work does not look for work	24.6	High School and technical	HH Head	18 to less than 35	6425	A	A	0	0	0	0	0	0	0	0	0	0	0	0	0	0	0
2995	Cairo	female	urban	urban	7	No Disablity	yes	no	no	no	no	no	no	no	no	no	The child is not transeferred for suspected delay	High School and technical	No Apaprent Disability	out of labor force :not looking for work	A	3			Wife of HH head	Does not work does not look for work	Oyt of labour force: Does not work does not look for work	27.1	High School and technical	HH Head	18 to less than 35	6426	A	A	0	0	0	0	0	0	0	0	0	0	0	0	0	0	0
3000	Cairo	female	urban	urban	5	No Disablity	yes	no	no	no	no	no	no	no	no	no	The child is not transeferred for suspected delay	university	Apparent disability	out of labor force :not looking for work	C	2			Wife of HH head	Does not work does not look for work	Oyt of labour force: Does not work does not look for work	31.4	university	HH Head	18 to less than 35	6434	0	C	0	0	0	0	0	0	0	0	0	0	0	0	0	0	0
3001	Cairo	female	urban	urban	5	No Disablity	yes	no	no	no	no	no	no	no	no	no	The child is not transeferred for suspected delay	university	Apparent disability	out of labor force :not looking for work	C	2			Wife of HH head	Does not work does not look for work	Oyt of labour force: Does not work does not look for work	33	university	HH Head	18 to less than 35	6435	0	C	0	0	0	0	0	0	0	0	0	0	0	0	0	0	0
3009	Cairo	male	urban	urban	5	No Disablity	yes	no	no	yes	no	yes	no	no	yes	no	The child is transferred for suspected delay	university	No Apaprent Disability	out of labor force :not looking for work	A	1			Wife of HH head	Does not work does not look for work	Oyt of labour force: Does not work does not look for work	31.3	Primary	HH Head	18 to less than 35	6455	A	A	0	0	0	0	0	0	0	0	0	0	0	0	0	0	0
3012	Cairo	male	urban	urban	6	No Disablity	yes	no	no	no	no	no	no	no	no	no	The child is transferred for suspected delay	university	Apparent disability	out of labor force :not looking for work	C	4			Wife of HH head	Does not work does not look for work	Oyt of labour force: Does not work does not look for work	23.5	university	HH Head	18 to less than 35	6463	A	A	0	0	0	0	0	0	0	0	0	0	0	0	0	0	0
3013	Cairo	male	urban	urban	6	No Disablity	yes	no	no	no	no	no	no	no	no	no	The child is not transeferred for suspected delay	university	Apparent disability	out of labor force :not looking for work	C	4			Wife of HH head	Does not work does not look for work	Oyt of labour force: Does not work does not look for work	26.3	university	HH Head	18 to less than 35	6464	A	A	0	0	0	0	0	0	0	0	0	0	0	0	0	0	0
3018	Cairo	male	urban	urban	5	No Disablity	yes	no	no	no	no	no	no	no	no	no	The child is not transeferred for suspected delay	Prep	No Apaprent Disability	out of labor force :not looking for work	A	3			Wife of HH head	Does not work does not look for work	Oyt of labour force: Does not work does not look for work	21.5	Primary	HH Head	18 to less than 35	6473	A	A	0	0	0	0	0	0	0	0	0	0	0	0	0	0	0
3019	Cairo	male	urban	urban	5	No Disablity	yes	no	no	no	no	no	no	no	no	no	The child is not transeferred for suspected delay	Prep	No Apaprent Disability	out of labor force :not looking for work	A	3			Wife of HH head	Does not work does not look for work	Oyt of labour force: Does not work does not look for work	23.7	Primary	HH Head	18 to less than 35	6474	A	A	0	0	0	0	0	0	0	0	0	0	0	0	0	0	0
3025	Cairo	male	urban	urban	8	No Disablity	yes	no	no	no	no	no	no	no	no	no	The child is not transeferred for suspected delay	High School and technical	No Apaprent Disability	out of labor force :not looking for work	A	1			Wife of HH head	Does not work does not look for work	Oyt of labour force: Does not work does not look for work	29	university	HH Head	18 to less than 35	6485	A	A	0	0	0	0	0	0	0	0	0	0	0	0	0	0	0
3034	Cairo	male	urban	urban	6	No Disablity	yes	no	yes	no	no	no	no	no	no	no	The child is not transeferred for suspected delay	Above intermediate	No Apaprent Disability	out of labor force :not looking for work	A	4			Wife of HH head	Does not work does not look for work	Oyt of labour force: Does not work does not look for work	27.4	Above intermediate	HH Head	18 to less than 35	6503	A	A	0	0	0	0	0	0	0	0	0	0	0	0	0	0	0
3049	Cairo	female	urban	urban	5	Disable	yes	no	no	no	no	no	no	no	no	no	The child is not transeferred for suspected delay	High School and technical	No Apaprent Disability	out of labor force :not looking for work	A	1			Wife of HH head	Does not work does not look for work	Oyt of labour force: Does not work does not look for work	35.6	High School and technical	HH Head	35 to less than 40	6535	A	A	0	0	0	0	0	0	0	0	0	0	0	0	0	0	0
3052	Cairo	male	urban	urban	4	No Disablity	yes	no	no	no	no	no	no	no	no	no	The child is not transeferred for suspected delay	High School and technical	No Apaprent Disability	out of labor force :not looking for work	A	2			Wife of HH head	Does not work does not look for work	Oyt of labour force: Does not work does not look for work	23.8	Above intermediate	HH Head	18 to less than 35	6543	A	A	0	0	0	0	0	0	0	0	0	0	0	0	0	0	0
3053	Cairo	male	urban	urban	4	No Disablity	yes	no	no	no	no	no	no	no	no	no	The child is not transeferred for suspected delay	High School and technical	No Apaprent Disability	out of labor force :not looking for work	A	2			Wife of HH head	Does not work does not look for work	Oyt of labour force: Does not work does not look for work	24.8	Above intermediate	HH Head	18 to less than 35	6544	A	A	0	0	0	0	0	0	0	0	0	0	0	0	0	0	0
3056	Cairo	female	urban	urban	4	No Disablity	yes	no	yes	no	no	yes	no	no	no	no	The child is not transeferred for suspected delay	university	No Apaprent Disability	out of labor force :not looking for work	A	2			Wife of HH head	Does not work does not look for work	Oyt of labour force: Does not work does not look for work	30.1	Above intermediate	HH Head	18 to less than 35	6553	A	A	0	0	0	0	0	0	0	0	0	0	0	0	0	0	0
3057	Cairo	male	urban	urban	4	No Disablity	yes	no	yes	no	no	yes	no	no	no	no	The child is not transeferred for suspected delay	university	No Apaprent Disability	out of labor force :not looking for work	A	2			Wife of HH head	Does not work does not look for work	Oyt of labour force: Does not work does not look for work	32.2	Above intermediate	HH Head	18 to less than 35	6554	A	A	0	0	0	0	0	0	0	0	0	0	0	0	0	0	0
3062	Cairo	male	urban	urban	5	No Disablity	yes	no	yes	no	no	no	no	no	no	no	The child is not transeferred for suspected delay	Read and write	No Apaprent Disability	out of labor force :not looking for work	A	1			Wife of HH head	Does not work does not look for work	Oyt of labour force: Does not work does not look for work	41.9	Primary	HH Head	40 +	6565	A	A	0	0	0	0	0	0	0	0	0	0	0	0	0	0	0
3071	Cairo	female	urban	urban	5	No Disablity	yes	no	yes	no	no	no	no	no	no	no	The child is not transeferred for suspected delay	university	No Apaprent Disability	out of labor force :not looking for work	A	3			Wife of HH head	Does not work does not look for work	Oyt of labour force: Does not work does not look for work	25.9	university	HH Head	18 to less than 35	6583	A	A	0	0	0	0	0	0	0	0	0	0	0	0	0	0	0
3077	Cairo	male	urban	urban	4	No Disablity	yes	no	yes	no	no	no	no	no	no	no	The child is not transeferred for suspected delay	High School and technical	No Apaprent Disability	out of labor force :not looking for work	A	1			Wife of HH head	Does not work does not look for work	Oyt of labour force: Does not work does not look for work	29	university	HH Head	18 to less than 35	6594	A	A	0	0	0	0	0	0	0	0	0	0	0	0	0	0	0
3082	Cairo	male	urban	urban	6	No Disablity	yes	no	yes	no	no	yes	no	no	no	no	The child is not transeferred for suspected delay	High School and technical	No Apaprent Disability	out of labor force :not looking for work	A	2			Wife of HH head	Does not work does not look for work	Oyt of labour force: Does not work does not look for work	29.4	Prep	HH Head	18 to less than 35	6605	A	A	0	0	0	0	0	0	0	0	0	0	0	0	0	0	0
3089	Cairo	female	urban	urban	6	No Disablity	yes	no	yes	no	no	no	no	no	no	no	The child is not transeferred for suspected delay	Read and write	No Apaprent Disability	out of labor force :not looking for work	A	1			Wife of HH head	Does not work does not look for work	Oyt of labour force: Does not work does not look for work	30.1	Read and write	HH Head	18 to less than 35	6616	A	A	0	0	0	0	0	0	0	0	0	0	0	0	0	0	0
3096	Cairo	female	urban	urban	5	No Disablity	yes	no	no	no	no	no	no	no	no	no	The child is not transeferred for suspected delay	Illeterate	No Apaprent Disability	Paid work	A	3			HH Head	work (paid-unpaid-his own-employer)	in labour force (employed or unemployed)	21.4	the child has no father in the HH	the child has no mother is not in the HH	18 to less than 35	6632	99	#N/A	0	0	0	0	0	0	0	0	0	0	0	0	0	0	0
3097	Cairo	female	urban	urban	5	No Disablity	yes	no	no	no	no	no	no	no	no	no	The child is not transeferred for suspected delay	Illeterate	No Apaprent Disability	Paid work	A	3			HH Head	work (paid-unpaid-his own-employer)	in labour force (employed or unemployed)	21.8	the child has no father in the HH	the child has no mother is not in the HH	18 to less than 35	6633	99	#N/A	0	0	0	0	0	0	0	0	0	0	0	0	0	0	0
3103	Cairo	male	urban	urban	5	No Disablity	yes	no	yes	no	no	no	no	no	no	no	The child is not transeferred for suspected delay	Read and write	No Apaprent Disability	out of labor force :not looking for work	A	2			Wife of HH head	Does not work does not look for work	Oyt of labour force: Does not work does not look for work	19.7	Read and write	HH Head	18 to less than 35	6644	A	A	0	0	0	0	0	0	0	0	0	0	0	0	0	0	0
3110	Cairo	male	urban	urban	5	No Disablity	yes	no	yes	no	no	no	no	no	no	no	The child is not transeferred for suspected delay	university	No Apaprent Disability	out of labor force :not looking for work	A	2			Wife of HH head	Does not work does not look for work	Oyt of labour force: Does not work does not look for work	23.3	university	HH Head	18 to less than 35	6663	A	A	0	0	0	0	0	0	0	0	0	0	0	0	0	0	0
3111	Cairo	female	urban	urban	5	No Disablity	yes	no	yes	no	no	no	no	no	no	no	The child is not transeferred for suspected delay	university	No Apaprent Disability	out of labor force :not looking for work	A	2			Wife of HH head	Does not work does not look for work	Oyt of labour force: Does not work does not look for work	26.2	university	HH Head	18 to less than 35	6664	A	A	0	0	0	0	0	0	0	0	0	0	0	0	0	0	0
3125	Cairo	male	urban	urban	4	No Disablity	yes	no	yes	no	no	no	no	no	no	no	The child is not transeferred for suspected delay	Prep	No Apaprent Disability	out of labor force :not looking for work	A	1			HH Head	Does not work does not look for work	Oyt of labour force: Does not work does not look for work	27.8	the child has no father in the HH	the child has no mother is not in the HH	18 to less than 35	6694	99	#N/A	0	0	0	0	0	0	0	0	0	0	0	0	0	0	0
3130	Cairo	female	urban	urban	6	No Disablity	yes	no	no	no	no	no	no	no	no	no	The child is not transeferred for suspected delay	High School and technical	No Apaprent Disability	out of labor force :not looking for work	A	1			Wife of HH head	Does not work does not look for work	Oyt of labour force: Does not work does not look for work	24.8	Read and write	HH Head	18 to less than 35	6705	A	A	0	0	0	0	0	0	0	0	0	0	0	0	0	0	0
3135	Cairo	male	urban	urban	4	No Disablity	yes	no	yes	no	no	yes	no	no	no	no	The child is not transeferred for suspected delay	High School and technical	No Apaprent Disability	out of labor force :not looking for work	A	1			Wife of HH head	Does not work does not look for work	Oyt of labour force: Does not work does not look for work	30.7	High School and technical	HH Head	18 to less than 35	6714	A	A	0	0	0	0	0	0	0	0	0	0	0	0	0	0	0
3143	Cairo	female	urban	urban	5	No Disablity	yes	no	no	no	no	no	no	no	no	no	The child is not transeferred for suspected delay	Above intermediate	No Apaprent Disability	out of labor force :not looking for work	A	2			Wife of HH head	Does not work does not look for work	Oyt of labour force: Does not work does not look for work	18.3	High School and technical	HH Head	18 to less than 35	6734	A	A	0	0	0	0	0	0	0	0	0	0	0	0	0	0	0
3144	Cairo	female	urban	urban	5	No Disablity	yes	no	no	no	no	no	no	no	no	no	The child is not transeferred for suspected delay	Above intermediate	No Apaprent Disability	out of labor force :not looking for work	A	2			Wife of HH head	Does not work does not look for work	Oyt of labour force: Does not work does not look for work	22.6	High School and technical	HH Head	18 to less than 35	6735	A	A	0	0	0	0	0	0	0	0	0	0	0	0	0	0	0
3147	Cairo	female	urban	urban	4	No Disablity	yes	no	no	no	no	no	no	no	no	no	The child is not transeferred for suspected delay	High School and technical	No Apaprent Disability	out of labor force :not looking for work	A	2			Wife of HH head	Does not work does not look for work	Oyt of labour force: Does not work does not look for work	19.9	High School and technical	HH Head	18 to less than 35	6743	A	A	0	0	0	0	0	0	0	0	0	0	0	0	0	0	0
3151	Cairo	male	urban	urban	4	No Disablity	yes	no	yes	no	no	no	no	no	no	no	The child is not transeferred for suspected delay	High School and technical	No Apaprent Disability	out of labor force :not looking for work	A	2			Wife of HH head	Does not work does not look for work	Oyt of labour force: Does not work does not look for work	18.6	university	HH Head	18 to less than 35	6753	A	A	0	0	0	0	0	0	0	0	0	0	0	0	0	0	0
3164	Cairo	female	urban	urban	7	No Disablity	yes	no	yes	no	no	no	no	no	no	no	The child is not transeferred for suspected delay	Prep	No Apaprent Disability	out of labor force :not looking for work	A	3			Wife of HH head	Does not work does not look for work	Oyt of labour force: Does not work does not look for work	20.3	Prep	HH Head	18 to less than 35	6784	0	E	0	0	0	0	0	0	0	0	0	0	0	0	0	0	0
3165	Cairo	female	urban	urban	7	No Disablity	yes	no	yes	no	no	no	no	no	no	no	The child is not transeferred for suspected delay	Prep	No Apaprent Disability	out of labor force :not looking for work	A	3			Wife of HH head	Does not work does not look for work	Oyt of labour force: Does not work does not look for work	21.8	Prep	HH Head	18 to less than 35	6785	0	E	0	0	0	0	0	0	0	0	0	0	0	0	0	0	0
3170	Cairo	female	urban	urban	6	No Disablity	yes	no	no	no	no	no	no	no	no	no	The child is not transeferred for suspected delay	High School and technical	No Apaprent Disability	out of labor force :not looking for work	A	4			Wife of HH head	Does not work does not look for work	Oyt of labour force: Does not work does not look for work	23	High School and technical	HH Head	18 to less than 35	6793	A	A	0	0	0	0	0	0	0	0	0	0	0	0	0	0	0
3171	Cairo	male	urban	urban	6	No Disablity	yes	no	yes	no	no	no	no	no	no	no	The child is not transeferred for suspected delay	High School and technical	No Apaprent Disability	out of labor force :not looking for work	A	4			Wife of HH head	Does not work does not look for work	Oyt of labour force: Does not work does not look for work	24.1	High School and technical	HH Head	18 to less than 35	6794	A	A	0	0	0	0	0	0	0	0	0	0	0	0	0	0	0
3176	Cairo	female	urban	urban	5	No Disablity	yes	no	yes	no	no	yes	no	no	yes	no	The child is not transeferred for suspected delay	High School and technical	No Apaprent Disability	out of labor force :not looking for work	A	2			Wife of HH head	Does not work does not look for work	Oyt of labour force: Does not work does not look for work	23.1	High School and technical	HH Head	18 to less than 35	6803	A	A	0	0	0	0	0	0	0	0	0	0	0	0	0	0	0
3181	Cairo	female	urban	urban	5	No Disablity	yes	no	no	no	no	yes	no	no	no	no	The child is not transeferred for suspected delay	High School and technical	No Apaprent Disability	out of labor force :not looking for work	A	3			Wife of HH head	Does not work does not look for work	Oyt of labour force: Does not work does not look for work	19.5	High School and technical	HH Head	18 to less than 35	6813	A	A	0	0	0	0	0	0	0	0	0	0	0	0	0	0	0
3182	Cairo	female	urban	urban	5	No Disablity	yes	no	no	no	no	no	no	no	no	no	The child is not transeferred for suspected delay	High School and technical	No Apaprent Disability	out of labor force :not looking for work	A	3			Wife of HH head	Does not work does not look for work	Oyt of labour force: Does not work does not look for work	21.3	High School and technical	HH Head	18 to less than 35	6814	A	A	0	0	0	0	0	0	0	0	0	0	0	0	0	0	0
3194	Cairo	female	urban	urban	4	No Disablity	yes	no	yes	no	no	no	no	no	no	no	The child is not transeferred for suspected delay	Illeterate	No Apaprent Disability	Paid work	A	1			Wife of HH head	work (paid-unpaid-his own-employer)	in labour force (employed or unemployed)	40.3	Read and write	HH Head	40 +	6844	A	A	0	0	0	0	0	0	0	0	0	0	0	0	0	0	0
3200	Cairo	female	urban	urban	3	No Disablity	yes	no	yes	no	no	no	no	no	no	no	The child is not transeferred for suspected delay	Above intermediate	No Apaprent Disability	out of labor force :not looking for work	A	1			Wife of HH head	Does not work does not look for work	Oyt of labour force: Does not work does not look for work	28	High School and technical	HH Head	18 to less than 35	6863	A	A	0	0	0	0	0	0	0	0	0	0	0	0	0	0	0
3204	Cairo	male	urban	urban	4	No Disablity	yes	no	yes	no	no	yes	no	no	no	no	The child is not transeferred for suspected delay	the child has no moyther in the house	The child has no mother in the HH	the child has no mother in the HH	99	1			his/her mother is not in the HH	The child has no mother in the HH	The child has no mother in the HH	the child has no mother in the HH	the child has no father in the HH	the child has no mother is not in the HH	99	6874	99	#N/A	0	0	0	0	0	0	0	0	0	0	0	0	0	0	0
3207	Cairo	male	urban	urban	4	No Disablity	yes	no	yes	no	yes	no	no	no	no	no	The child is not transeferred for suspected delay	university	No Apaprent Disability	out of labor force :not looking for work	A	2			Wife of HH head	Does not work does not look for work	Oyt of labour force: Does not work does not look for work	22.8	university	HH Head	18 to less than 35	6883	A	A	0	0	0	0	0	0	0	0	0	0	0	0	0	0	0
3219	Cairo	female	urban	urban	3	No Disablity	yes	no	yes	no	no	no	no	no	no	no	The child is not transeferred for suspected delay	High School and technical	No Apaprent Disability	Paid work	A	1			HH Head	work (paid-unpaid-his own-employer)	in labour force (employed or unemployed)	19.7	the child has no father in the HH	the child has no mother is not in the HH	18 to less than 35	6913	99	#N/A	0	0	0	0	0	0	0	0	0	0	0	0	0	0	0
3222	Cairo	female	urban	urban	6	No Disablity	yes	no	yes	no	no	no	no	no	no	no	The child is not transeferred for suspected delay	Read and write	No Apaprent Disability	out of labor force :not looking for work	A	3			Wife of HH head	Does not work does not look for work	Oyt of labour force: Does not work does not look for work	18.9	Illeterate	HH Head	18 to less than 35	6923	A	A	0	0	0	0	0	0	0	0	0	0	0	0	0	0	0
3223	Cairo	female	urban	urban	6	No Disablity	yes	no	yes	no	no	no	no	no	no	no	The child is not transeferred for suspected delay	Read and write	No Apaprent Disability	out of labor force :not looking for work	A	3			Wife of HH head	Does not work does not look for work	Oyt of labour force: Does not work does not look for work	19.8	Illeterate	HH Head	18 to less than 35	6924	A	A	0	0	0	0	0	0	0	0	0	0	0	0	0	0	0
3230	Cairo	male	urban	urban	6	No Disablity	yes	no	no	no	no	yes	no	no	no	no	The child is not transeferred for suspected delay	High School and technical	No Apaprent Disability	out of labor force :not looking for work	A	2			Wife of HH head	Does not work does not look for work	Oyt of labour force: Does not work does not look for work	31.5	Prep	HH Head	18 to less than 35	6935	A	A	0	0	0	0	0	0	0	0	0	0	0	0	0	0	0
3236	Cairo	female	urban	urban	6	No Disablity	yes	no	no	no	no	no	no	no	no	no	The child is not transeferred for suspected delay	High School and technical	No Apaprent Disability	Paid work	A	2			Wife of HH head	work (paid-unpaid-his own-employer)	in labour force (employed or unemployed)	30.3	High School and technical	HH Head	18 to less than 35	6945	0	E	0	0	0	0	0	0	0	0	0	0	0	0	0	0	0
3245	Cairo	male	urban	urban	4	No Disablity	yes	no	no	no	no	no	no	no	no	no	The child is not transeferred for suspected delay	the child has no moyther in the house	The child has no mother in the HH	the child has no mother in the HH	99	1			his/her mother is not in the HH	The child has no mother in the HH	The child has no mother in the HH	the child has no mother in the HH	the child has no father in the HH	the child has no mother is not in the HH	99	6964	99	#N/A	0	0	0	0	0	0	0	0	0	0	0	0	0	0	0
3250	Cairo	female	urban	urban	6	No Disablity	yes	no	yes	no	no	no	no	no	no	no	The child is not transeferred for suspected delay	Illeterate	No Apaprent Disability	out of labor force :not looking for work	A	2			Wife of HH head	Does not work does not look for work	Oyt of labour force: Does not work does not look for work	35.1	High School and technical	HH Head	35 to less than 40	6975	A	A	0	0	0	0	0	0	0	0	0	0	0	0	0	0	0
3251	Cairo	male	urban	urban	6	No Disablity	yes	no	yes	no	no	yes	no	no	yes	no	The child is transferred for suspected delay	Illeterate	No Apaprent Disability	out of labor force :not looking for work	A	2			Wife of HH head	Does not work does not look for work	Oyt of labour force: Does not work does not look for work	39.2	High School and technical	HH Head	35 to less than 40	6976	A	A	0	yes	0	0	0	yes	0	0	0	yes	0	0	0	yes	yes
3254	Cairo	female	urban	urban	6	No Disablity	yes	no	no	no	no	yes	no	no	no	no	The child is not transeferred for suspected delay	Primary	No Apaprent Disability	out of labor force :not looking for work	A	3			Wife of HH head	Does not work does not look for work	Oyt of labour force: Does not work does not look for work	19.8	Primary	HH Head	18 to less than 35	6983	A	A	0	0	0	0	0	0	0	0	0	0	0	0	0	0	0
3255	Cairo	male	urban	urban	6	No Disablity	yes	no	no	no	no	yes	no	no	no	no	The child is not transeferred for suspected delay	Primary	No Apaprent Disability	out of labor force :not looking for work	A	3			Wife of HH head	Does not work does not look for work	Oyt of labour force: Does not work does not look for work	22.2	Primary	HH Head	18 to less than 35	6984	A	A	0	0	0	0	0	0	0	0	0	0	0	0	0	0	0
3262	Cairo	male	urban	urban	5	No Disablity	yes	no	no	no	no	yes	no	no	no	no	The child is not transeferred for suspected delay	Read and write	No Apaprent Disability	out of labor force :not looking for work	A	1			Wife of HH head	Does not work does not look for work	Oyt of labour force: Does not work does not look for work	26.3	Primary	HH Head	18 to less than 35	6995	A	A	0	0	0	0	0	0	0	0	0	0	0	0	0	0	0
3267	Cairo	female	urban	urban	5	No Disablity	yes	no	yes	no	no	no	no	no	no	no	The child is not transeferred for suspected delay	Prep	No Apaprent Disability	out of labor force :not looking for work	A	1			Wife of HH head	Does not work does not look for work	Oyt of labour force: Does not work does not look for work	32.7	Prep	HH Head	18 to less than 35	7005	A	A	0	0	0	0	0	0	0	0	0	0	0	0	0	0	0
3275	Cairo	male	urban	urban	5	No Disablity	yes	no	no	no	yes	yes	no	no	no	no	The child is not transeferred for suspected delay	High School and technical	No Apaprent Disability	out of labor force :not looking for work	A	2			Wife of HH head	Does not work does not look for work	Oyt of labour force: Does not work does not look for work	22.8	Read and write	HH Head	18 to less than 35	7023	A	A	0	0	0	0	0	0	0	0	0	0	0	0	0	0	0
3282	Cairo	male	urban	urban	5	No Disablity	yes	no	no	no	no	no	no	no	no	no	The child is not transeferred for suspected delay	Read and write	No Apaprent Disability	out of labor force :not looking for work	A	4			HH Head	Does not work does not look for work	Oyt of labour force: Does not work does not look for work	27.2	the child has no father in the HH	the child has no mother is not in the HH	18 to less than 35	7042	99	#N/A	0	0	0	0	0	0	0	0	0	0	0	0	0	0	0
3283	Cairo	female	urban	urban	5	No Disablity	yes	no	yes	no	no	no	no	no	no	no	The child is not transeferred for suspected delay	Read and write	No Apaprent Disability	out of labor force :not looking for work	A	4			HH Head	Does not work does not look for work	Oyt of labour force: Does not work does not look for work	29.4	the child has no father in the HH	the child has no mother is not in the HH	18 to less than 35	7043	99	#N/A	0	0	0	0	0	0	0	0	0	0	0	0	0	0	0
3284	Cairo	male	urban	urban	5	No Disablity	yes	no	yes	no	no	no	no	no	no	no	The child is not transeferred for suspected delay	Read and write	No Apaprent Disability	out of labor force :not looking for work	A	4			HH Head	Does not work does not look for work	Oyt of labour force: Does not work does not look for work	31.3	the child has no father in the HH	the child has no mother is not in the HH	18 to less than 35	7044	99	#N/A	0	0	0	0	0	0	0	0	0	0	0	0	0	0	0
3287	Cairo	male	urban	urban	3	Disable	yes	no	yes	no	no	no	no	no	no	no	The child is transferred for suspected delay	High School and technical	No Apaprent Disability	Paid work	A	2			HH Head	work (paid-unpaid-his own-employer)	in labour force (employed or unemployed)	23.2	the child has no father in the HH	the child has no mother is not in the HH	18 to less than 35	7052	99	#N/A	0	0	0	0	0	0	0	0	0	0	0	0	yes	0	0
3294	Cairo	male	urban	urban	6	No Disablity	yes	no	no	no	no	no	no	no	no	no	The child is not transeferred for suspected delay	Prep	No Apaprent Disability	out of labor force :not looking for work	A	1			Wife of HH head	Does not work does not look for work	Oyt of labour force: Does not work does not look for work	37.1	Primary	HH Head	35 to less than 40	7066	A	A	0	0	0	0	0	0	0	0	0	0	0	0	0	0	0
3297	Cairo	female	urban	urban	5	No Disablity	yes	no	yes	no	no	no	no	no	no	no	The child is not transeferred for suspected delay	High School and technical	No Apaprent Disability	out of labor force :not looking for work	A	2			Wife of HH head	Does not work does not look for work	Oyt of labour force: Does not work does not look for work	24.8	Read and write	HH Head	18 to less than 35	7073	A	A	0	0	0	0	0	0	0	0	0	0	0	0	0	0	0
3302	Cairo	female	urban	urban	4	No Disablity	yes	no	no	no	no	no	no	no	no	no	The child is not transeferred for suspected delay	university	No Apaprent Disability	out of labor force :not looking for work	A	2			Wife of HH head	Does not work does not look for work	Oyt of labour force: Does not work does not look for work	27.2	High School and technical	HH Head	18 to less than 35	7083	A	A	0	0	0	0	0	0	0	0	0	0	0	0	0	0	0
3303	Cairo	male	urban	urban	4	No Disablity	yes	no	no	no	no	no	no	no	no	no	The child is not transeferred for suspected delay	university	No Apaprent Disability	out of labor force :not looking for work	A	2			Wife of HH head	Does not work does not look for work	Oyt of labour force: Does not work does not look for work	29.6	High School and technical	HH Head	18 to less than 35	7084	A	A	0	0	0	0	0	0	0	0	0	0	0	0	0	0	0
3309	Cairo	female	urban	urban	6	No Disablity	yes	no	no	no	no	no	no	no	no	no	The child is not transeferred for suspected delay	High School and technical	No Apaprent Disability	out of labor force :not looking for work	A	1			Wife of HH head	Does not work does not look for work	Oyt of labour force: Does not work does not look for work	29.1	High School and technical	HH Head	18 to less than 35	7096	A	A	0	0	0	0	0	0	0	0	0	0	0	0	0	0	0
3312	Cairo	male	urban	urban	5	No Disablity	yes	no	no	no	no	yes	no	no	no	no	The child is not transeferred for suspected delay	High School and technical	No Apaprent Disability	out of labor force :not looking for work	A	3			Wife of HH head	Does not work does not look for work	Oyt of labour force: Does not work does not look for work	18.9	High School and technical	HH Head	18 to less than 35	7103	A	A	0	0	0	0	0	0	0	0	0	0	0	0	0	0	0
3313	Cairo	female	urban	urban	5	No Disablity	yes	no	yes	no	no	yes	no	no	no	no	The child is not transeferred for suspected delay	High School and technical	No Apaprent Disability	out of labor force :not looking for work	A	3			Wife of HH head	Does not work does not look for work	Oyt of labour force: Does not work does not look for work	24.6	High School and technical	HH Head	18 to less than 35	7104	A	A	0	0	0	0	0	0	0	0	0	0	0	0	0	0	0
3317	Cairo	male	urban	urban	4	No Disablity	yes	no	yes	no	no	no	no	no	no	no	The child is not transeferred for suspected delay	university	No Apaprent Disability	Paid work	A	2			Wife of HH head	work (paid-unpaid-his own-employer)	in labour force (employed or unemployed)	25.9	university	HH Head	18 to less than 35	7113	A	A	0	0	0	0	0	0	0	0	0	0	0	0	0	0	0
3321	Cairo	female	urban	urban	4	No Disablity	yes	no	yes	no	no	no	no	no	no	no	The child is not transeferred for suspected delay	High School and technical	No Apaprent Disability	out of labor force :not looking for work	A	2			Wife of HH head	Does not work does not look for work	Oyt of labour force: Does not work does not look for work	28.6	High School and technical	HH Head	18 to less than 35	7123	A	A	0	0	0	0	0	0	0	0	0	0	0	0	0	0	0
3329	Cairo	female	urban	urban	4	No Disablity	yes	no	yes	no	no	yes	no	no	yes	no	The child is not transeferred for suspected delay	Primary	No Apaprent Disability	out of labor force :not looking for work	A	2			Wife of HH head	Does not work does not look for work	Oyt of labour force: Does not work does not look for work	33.4	Primary	HH Head	18 to less than 35	7143	A	A	0	0	0	0	0	0	0	0	0	0	0	0	0	0	0
3335	Cairo	male	urban	urban	6	Disable	no	no	no	yes	no	no	no	no	yes	no	The child is transferred for suspected delay	the child has no moyther in the house	The child has no mother in the HH	the child has no mother in the HH	99	2			his/her mother is not in the HH	The child has no mother in the HH	The child has no mother in the HH	the child has no mother in the HH	Illeterate	HH Head	99	7155	A	A	yes	0	yes	0	yes	yes	0	yes	0	0	0	0	0	yes	yes
3340	Cairo	female	urban	urban	4	No Disablity	yes	no	yes	no	no	yes	no	no	yes	no	The child is not transeferred for suspected delay	High School and technical	No Apaprent Disability	Paid work	A	1			Wife of HH head	work (paid-unpaid-his own-employer)	in labour force (employed or unemployed)	27.1	university	HH Head	18 to less than 35	7164	A	A	0	0	0	0	0	0	0	0	0	0	0	0	0	0	0
3343	Cairo	female	urban	urban	4	No Disablity	yes	no	yes	no	no	no	no	no	no	no	The child is not transeferred for suspected delay	university	No Apaprent Disability	out of labor force :not looking for work	A	2			Wife of HH head	Does not work does not look for work	Oyt of labour force: Does not work does not look for work	30.5	High School and technical	HH Head	18 to less than 35	7173	A	A	0	0	0	0	0	0	0	0	0	0	0	0	0	0	0
3347	Cairo	male	urban	urban	5	No Disablity	yes	no	yes	no	no	no	no	no	no	no	The child is not transeferred for suspected delay	university	No Apaprent Disability	Paid work	A	2			Wife of HH head	work (paid-unpaid-his own-employer)	in labour force (employed or unemployed)	23.8	Above intermediate	HH Head	18 to less than 35	7183	A	A	0	0	0	0	0	0	0	0	0	0	0	0	0	0	0
3354	Cairo	male	urban	urban	6	No Disablity	yes	no	no	no	no	yes	no	no	no	no	The child is not transeferred for suspected delay	university	No Apaprent Disability	Paid work	A	2			Wife of HH head	work (paid-unpaid-his own-employer)	in labour force (employed or unemployed)	27.6	Above intermediate	HH Head	18 to less than 35	7195	A	A	0	0	0	0	0	0	0	0	0	0	0	0	0	0	0
3358	Cairo	male	urban	urban	4	No Disablity	yes	no	yes	no	no	no	no	no	no	no	The child is not transeferred for suspected delay	High School and technical	No Apaprent Disability	out of labor force :not looking for work	A	2			Wife of HH head	Does not work does not look for work	Oyt of labour force: Does not work does not look for work	17.9	High School and technical	HH Head	15 to less than 18	7203	A	A	0	0	0	0	0	0	0	0	0	0	0	0	0	0	0
3362	Cairo	female	urban	urban	5	No Disablity	yes	no	yes	no	no	no	no	no	no	no	The child is not transeferred for suspected delay	university	No Apaprent Disability	Paid work	A	2			Wife of HH head	work (paid-unpaid-his own-employer)	in labour force (employed or unemployed)	16	university	HH Head	15 to less than 18	7213	A	A	0	0	0	0	0	0	0	0	0	0	0	0	0	0	0
3372	Cairo	male	urban	urban	5	No Disablity	yes	no	yes	no	no	no	no	no	no	no	The child is not transeferred for suspected delay	university	No Apaprent Disability	out of labor force :not looking for work	A	2			Wife of HH head	Does not work does not look for work	Oyt of labour force: Does not work does not look for work	20	university	HH Head	18 to less than 35	7234	A	A	0	0	0	0	0	0	0	0	0	0	0	0	0	0	0
3373	Cairo	male	urban	urban	5	No Disablity	yes	no	yes	no	no	no	no	no	no	no	The child is not transeferred for suspected delay	university	No Apaprent Disability	out of labor force :not looking for work	A	2			Wife of HH head	Does not work does not look for work	Oyt of labour force: Does not work does not look for work	24	university	HH Head	18 to less than 35	7235	A	A	0	0	0	0	0	0	0	0	0	0	0	0	0	0	0
3377	Cairo	female	urban	urban	5	No Disablity	no	no	no	no	no	no	no	no	no	no	The child is not transeferred for suspected delay	Read and write	No Apaprent Disability	out of labor force :not looking for work	A	2			Wife of HH head	Does not work does not look for work	Oyt of labour force: Does not work does not look for work	28.8	Read and write	HH Head	18 to less than 35	7244	A	A	0	0	0	0	0	0	0	0	0	0	0	0	0	0	0
3378	Cairo	male	urban	urban	5	No Disablity	no	no	no	no	no	no	no	no	no	no	The child is not transeferred for suspected delay	Read and write	No Apaprent Disability	out of labor force :not looking for work	A	2			Wife of HH head	Does not work does not look for work	Oyt of labour force: Does not work does not look for work	30.8	Read and write	HH Head	18 to less than 35	7245	A	A	0	0	0	0	0	0	0	0	0	0	0	0	0	0	0
3381	Cairo	female	urban	urban	5	No Disablity	yes	no	no	no	no	no	no	no	no	no	The child is not transeferred for suspected delay	university	No Apaprent Disability	out of labor force :not looking for work	A	3			Wife of HH head	Does not work does not look for work	Oyt of labour force: Does not work does not look for work	22.1	High School and technical	HH Head	18 to less than 35	7253	A	A	0	0	0	0	0	0	0	0	0	0	0	0	0	0	0
3382	Cairo	female	urban	urban	5	No Disablity	yes	no	no	no	no	no	no	no	no	no	The child is not transeferred for suspected delay	university	No Apaprent Disability	out of labor force :not looking for work	A	3			Wife of HH head	Does not work does not look for work	Oyt of labour force: Does not work does not look for work	24.8	High School and technical	HH Head	18 to less than 35	7254	A	A	0	0	0	0	0	0	0	0	0	0	0	0	0	0	0
3386	Cairo	male	urban	urban	4	No Disablity	yes	no	yes	no	no	no	no	no	no	no	The child is not transeferred for suspected delay	university	No Apaprent Disability	out of labor force :not looking for work	A	2			Wife of HH head	Does not work does not look for work	Oyt of labour force: Does not work does not look for work	23.2	High School and technical	HH Head	18 to less than 35	7263	A	A	0	0	0	0	0	0	0	0	0	0	0	0	0	0	0
3389	Cairo	female	urban	urban	3	No Disablity	yes	no	no	no	no	yes	no	no	yes	no	The child is not transeferred for suspected delay	Prep	No Apaprent Disability	Paid work	A	2			HH Head	work (paid-unpaid-his own-employer)	in labour force (employed or unemployed)	19.8	the child has no father in the HH	the child has no mother is not in the HH	18 to less than 35	7272	99	#N/A	0	0	0	0	0	0	0	0	0	0	0	0	0	0	0
3390	Cairo	male	urban	urban	3	No Disablity	yes	no	no	no	no	yes	no	no	yes	yes	The child is not transeferred for suspected delay	Prep	No Apaprent Disability	Paid work	A	2			HH Head	work (paid-unpaid-his own-employer)	in labour force (employed or unemployed)	23	the child has no father in the HH	the child has no mother is not in the HH	18 to less than 35	7273	99	#N/A	0	0	0	0	0	0	0	0	0	0	0	0	0	0	0
3394	Cairo	female	urban	urban	4	No Disablity	yes	no	no	no	no	yes	no	no	no	no	The child is not transeferred for suspected delay	High School and technical	No Apaprent Disability	out of labor force :not looking for work	A	1			HH Head	Does not work does not look for work	Oyt of labour force: Does not work does not look for work	35	the child has no father in the HH	the child has no mother is not in the HH	35 to less than 40	7284	99	#N/A	0	0	0	0	0	0	0	0	0	0	0	0	0	0	0
3400	Cairo	male	urban	urban	8	No Disablity	yes	no	no	no	no	yes	no	no	no	no	The child is not transeferred for suspected delay	Prep	No Apaprent Disability	out of labor force :not looking for work	A	3			Wife of HH head	Does not work does not look for work	Oyt of labour force: Does not work does not look for work	28.5	Prep	HH Head	18 to less than 35	7296	A	A	0	0	0	0	0	0	0	0	0	0	0	0	0	0	0
3401	Cairo	male	urban	urban	8	No Disablity	yes	no	no	no	no	yes	no	no	no	no	The child is not transeferred for suspected delay	Prep	No Apaprent Disability	out of labor force :not looking for work	A	3			Wife of HH head	Does not work does not look for work	Oyt of labour force: Does not work does not look for work	30.3	Prep	HH Head	18 to less than 35	7297	A	A	0	0	0	0	0	0	0	0	0	0	0	0	0	0	0
3405	Cairo	male	urban	urban	5	No Disablity	yes	no	yes	no	no	no	no	no	no	no	The child is transferred for suspected delay	Illeterate	No Apaprent Disability	out of labor force :not looking for work	A	3			Wife of HH head	Does not work does not look for work	Oyt of labour force: Does not work does not look for work	22.2	High School and technical	HH Head	18 to less than 35	7303	A	A	0	yes	0	0	0	yes	0	0	yes	yes	0	0	0	0	0
3415	Cairo	female	urban	urban	4	No Disablity	yes	no	no	no	no	no	no	no	no	no	The child is not transeferred for suspected delay	High School and technical	No Apaprent Disability	out of labor force :not looking for work	A	2			Wife of HH head	Does not work does not look for work	Oyt of labour force: Does not work does not look for work	28.4	Above intermediate	HH Head	18 to less than 35	7323	A	A	0	0	0	0	0	0	0	0	0	0	0	0	0	0	0
3420	Cairo	female	urban	urban	4	No Disablity	yes	no	no	no	no	no	no	no	no	no	The child is not transeferred for suspected delay	High School and technical	No Apaprent Disability	out of labor force :not looking for work	A	1			Wife of HH head	Does not work does not look for work	Oyt of labour force: Does not work does not look for work	39.8	High School and technical	HH Head	35 to less than 40	7334	A	A	0	0	0	0	0	0	0	0	0	0	0	0	0	0	0
3424	Cairo	male	urban	urban	6	No Disablity	yes	no	yes	no	no	no	no	no	no	no	The child is not transeferred for suspected delay	university	No Apaprent Disability	out of labor force :not looking for work	A	3			Wife of HH head	Does not work does not look for work	Oyt of labour force: Does not work does not look for work	23.9	Above intermediate	HH Head	18 to less than 35	7344	A	A	0	0	0	0	0	0	0	0	0	0	0	0	0	0	0
3425	Cairo	male	urban	urban	6	No Disablity	yes	no	yes	no	no	no	no	no	no	no	The child is not transeferred for suspected delay	university	No Apaprent Disability	out of labor force :not looking for work	A	3			Wife of HH head	Does not work does not look for work	Oyt of labour force: Does not work does not look for work	27.1	Above intermediate	HH Head	18 to less than 35	7345	A	A	0	0	0	0	0	0	0	0	0	0	0	0	0	0	0
3429	Cairo	female	urban	urban	6	No Disablity	yes	no	no	no	no	yes	no	no	no	no	The child is not transeferred for suspected delay	High School and technical	No Apaprent Disability	out of labor force :not looking for work	A	4			Wife of HH head	Does not work does not look for work	Oyt of labour force: Does not work does not look for work	21.3	Read and write	HH Head	18 to less than 35	7353	A	A	0	0	0	0	0	0	0	0	0	0	0	0	0	0	0
3430	Cairo	female	urban	urban	6	No Disablity	yes	no	no	no	no	yes	no	no	no	no	The child is transferred for suspected delay	High School and technical	No Apaprent Disability	out of labor force :not looking for work	A	4			Wife of HH head	Does not work does not look for work	Oyt of labour force: Does not work does not look for work	24.1	Read and write	HH Head	18 to less than 35	7354	A	A	0	0	0	0	0	yes	0	0	0	0	0	0	0	0	0
3435	Cairo	female	urban	urban	5	No Disablity	yes	no	yes	no	no	yes	no	no	no	no	The child is not transeferred for suspected delay	High School and technical	No Apaprent Disability	out of labor force :not looking for work	A	3			Wife of HH head	Does not work does not look for work	Oyt of labour force: Does not work does not look for work	25.3	High School and technical	HH Head	18 to less than 35	7363	A	A	0	0	0	0	0	0	0	0	0	0	0	0	0	0	0
3436	Cairo	female	urban	urban	5	No Disablity	yes	no	yes	no	no	yes	no	no	yes	no	The child is transferred for suspected delay	High School and technical	No Apaprent Disability	out of labor force :not looking for work	A	3			Wife of HH head	Does not work does not look for work	Oyt of labour force: Does not work does not look for work	30.9	High School and technical	HH Head	18 to less than 35	7364	A	A	0	0	yes	yes	0	0	0	0	0	0	0	0	0	yes	0
3440	Cairo	male	urban	urban	4	No Disablity	yes	no	no	no	no	no	no	no	no	no	The child is not transeferred for suspected delay	High School and technical	No Apaprent Disability	out of labor force :not looking for work	A	2			Wife of HH head	Does not work does not look for work	Oyt of labour force: Does not work does not look for work	28.8	High School and technical	HH Head	18 to less than 35	7373	A	A	0	0	0	0	0	0	0	0	0	0	0	0	0	0	0
3445	Cairo	male	urban	urban	6	No Disablity	yes	no	yes	no	no	no	no	no	yes	no	The child is not transeferred for suspected delay	Prep	No Apaprent Disability	Paid work	A	3	1	2	Wife of HH head	work (paid-unpaid-his own-employer)	in labour force (employed or unemployed)	30.6	Illeterate	HH Head	18 to less than 35	7384	A	A	0	0	0	0	0	0	0	0	0	0	0	0	0	0	0
3446	Cairo	male	urban	urban	6	No Disablity	yes	no	yes	no	no	no	no	no	yes	no	The child is not transeferred for suspected delay	Prep	No Apaprent Disability	Paid work	A	3	1	2	Wife of HH head	work (paid-unpaid-his own-employer)	in labour force (employed or unemployed)	30.6	Illeterate	HH Head	18 to less than 35	7385	A	A	0	0	0	0	0	0	0	0	0	0	0	0	0	0	0
3447	Cairo	female	urban	urban	6	No Disablity	yes	no	yes	no	no	no	no	no	no	no	The child is not transeferred for suspected delay	Prep	No Apaprent Disability	Paid work	A	3			Wife of HH head	work (paid-unpaid-his own-employer)	in labour force (employed or unemployed)	33.8	Illeterate	HH Head	18 to less than 35	7386	A	A	0	0	0	0	0	0	0	0	0	0	0	0	0	0	0
3450	Cairo	male	urban	urban	3	No Disablity	yes	no	no	no	no	no	no	no	no	no	The child is transferred for suspected delay	High School and technical	No Apaprent Disability	Paid work	A	1			HH Head	work (paid-unpaid-his own-employer)	in labour force (employed or unemployed)	29.3	the child has no father in the HH	the child has no mother is not in the HH	18 to less than 35	7393	99	#N/A	yes	0	0	0	0	0	yes	0	0	0	0	0	0	0	0
3455	Cairo	female	urban	urban	6	No Disablity	yes	no	no	no	no	no	no	no	no	no	The child is not transeferred for suspected delay	High School and technical	No Apaprent Disability	out of labor force :not looking for work	A	1			Wife of HH head	Does not work does not look for work	Oyt of labour force: Does not work does not look for work	26.6	High School and technical	HH Head	18 to less than 35	7405	A	A	0	0	0	0	0	0	0	0	0	0	0	0	0	0	0
3462	Cairo	female	urban	urban	4	No Disablity	yes	no	yes	no	no	no	no	no	no	no	The child is not transeferred for suspected delay	post grduate	No Apaprent Disability	Paid work	A	2			Wife of HH head	work (paid-unpaid-his own-employer)	in labour force (employed or unemployed)	28.3	High School and technical	HH Head	18 to less than 35	7423	A	A	0	0	0	0	0	0	0	0	0	0	0	0	0	0	0
3466	Cairo	female	urban	urban	4	No Disablity	yes	no	yes	no	yes	yes	no	no	yes	no	The child is transferred for suspected delay	Prep	No Apaprent Disability	out of labor force :not looking for work	A	1			Wife of HH head	Does not work does not look for work	Oyt of labour force: Does not work does not look for work	46.2	High School and technical	HH Head	40 +	7433	A	A	0	0	yes	0	0	0	0	0	yes	0	0	0	yes	0	0
3471	Cairo	female	urban	urban	6	No Disablity	yes	no	yes	no	no	no	no	no	no	no	The child is not transeferred for suspected delay	High School and technical	No Apaprent Disability	out of labor force :not looking for work	A	2			Wife of HH head	Does not work does not look for work	Oyt of labour force: Does not work does not look for work	30.9	High School and technical	HH Head	18 to less than 35	7444	A	A	0	0	0	0	0	0	0	0	0	0	0	0	0	0	0
3472	Cairo	male	urban	urban	6	No Disablity	yes	no	yes	no	no	no	no	no	no	no	The child is transferred for suspected delay	High School and technical	No Apaprent Disability	out of labor force :not looking for work	A	2			Wife of HH head	Does not work does not look for work	Oyt of labour force: Does not work does not look for work	30.2	High School and technical	HH Head	18 to less than 35	7445	A	A	0	0	0	0	0	yes	0	0	0	0	0	0	0	0	0
3481	Cairo	male	urban	urban	9	No Disablity	yes	no	no	no	no	no	no	no	no	no	The child is not transeferred for suspected delay	High School and technical	No Apaprent Disability	out of labor force :not looking for work	A	2			Wife of HH head	Does not work does not look for work	Oyt of labour force: Does not work does not look for work	37	High School and technical	HH Head	35 to less than 40	7458	A	A	0	0	0	0	0	0	0	0	0	0	0	0	0	0	0
3482	Cairo	male	urban	urban	9	No Disablity	yes	no	no	no	no	no	no	no	no	no	The child is not transeferred for suspected delay	High School and technical	No Apaprent Disability	out of labor force :not looking for work	A	2			Wife of HH head	Does not work does not look for work	Oyt of labour force: Does not work does not look for work	38.8	High School and technical	HH Head	35 to less than 40	7459	A	A	0	0	0	0	0	0	0	0	0	0	0	0	0	0	0
3488	Cairo	male	urban	urban	6	No Disablity	yes	no	yes	yes	yes	no	no	no	yes	no	The child is transferred for suspected delay	Illeterate	No Apaprent Disability	out of labor force :not looking for work	A	1			Wife of HH head	Does not work does not look for work	Oyt of labour force: Does not work does not look for work	38.9	Illeterate	HH Head	35 to less than 40	7466	A	A	yes	yes	yes	0	yes	yes	yes	yes	0	0	0	0	0	0	0
3494	Cairo	female	urban	urban	7	No Disablity	yes	no	no	no	no	no	no	no	no	no	The child is not transeferred for suspected delay	Illeterate	No Apaprent Disability	out of labor force :not looking for work	A	2			Wife of HH head	Does not work does not look for work	Oyt of labour force: Does not work does not look for work	28.1	Illeterate	HH Head	18 to less than 35	7476	A	A	0	0	0	0	0	0	0	0	0	0	0	0	0	0	0
3500	Cairo	male	urban	urban	6	No Disablity	yes	no	no	no	no	yes	no	no	no	no	The child is transferred for suspected delay	Above intermediate	No Apaprent Disability	out of labor force :not looking for work	A	2			other relationship type	Does not work does not look for work	Oyt of labour force: Does not work does not look for work	19.4	the child has no father in the HH	the child has no mother is not in the HH	18 to less than 35	7485	99	#N/A	0	0	yes	0	0	yes	0	0	0	0	0	0	0	0	0
3501	Cairo	male	urban	urban	6	No Disablity	yes	no	no	no	no	no	no	no	no	no	The child is transferred for suspected delay	Above intermediate	No Apaprent Disability	out of labor force :not looking for work	A	2			other relationship type	Does not work does not look for work	Oyt of labour force: Does not work does not look for work	22.3	the child has no father in the HH	the child has no mother is not in the HH	18 to less than 35	7486	99	#N/A	0	0	0	0	yes	0	0	0	0	0	0	0	0	0	0
3508	Cairo	male	urban	urban	3	Disable	yes	no	no	no	no	yes	no	no	yes	no	The child is transferred for suspected delay	Above intermediate	No Apaprent Disability	out of labor force :not looking for work	A	1			Wife of HH head	Does not work does not look for work	Oyt of labour force: Does not work does not look for work	19.4	post grduate	HH Head	18 to less than 35	7503	A	A	0	yes	0	0	0	0	0	yes	0	0	0	0	0	0	0
3514	Cairo	female	urban	urban	6	No Disablity	yes	no	no	no	no	no	no	no	no	no	The child is not transeferred for suspected delay	Read and write	No Apaprent Disability	out of labor force :not looking for work	A	1			Wife of HH head	Does not work does not look for work	Oyt of labour force: Does not work does not look for work	33.3	Illeterate	HH Head	18 to less than 35	7516	A	A	0	0	0	0	0	0	0	0	0	0	0	0	0	0	0
3519	Cairo	female	urban	urban	6	No Disablity	yes	no	no	no	no	no	no	no	yes	no	The child is not transeferred for suspected delay	Prep	No Apaprent Disability	out of labor force :not looking for work	A	2			Wife of HH head	Does not work does not look for work	Oyt of labour force: Does not work does not look for work	30.7	Prep	HH Head	18 to less than 35	7525	A	A	0	0	0	0	0	0	0	0	0	0	0	0	0	0	0
3520	Cairo	male	urban	urban	6	No Disablity	yes	no	no	no	no	no	no	no	yes	no	The child is not transeferred for suspected delay	Prep	No Apaprent Disability	out of labor force :not looking for work	A	2			Wife of HH head	Does not work does not look for work	Oyt of labour force: Does not work does not look for work	32.4	Prep	HH Head	18 to less than 35	7526	A	A	0	0	0	0	0	0	0	0	0	0	0	0	0	0	0
3527	Cairo	female	urban	urban	4	No Disablity	yes	no	no	no	no	no	no	no	no	no	The child is transferred for suspected delay	Illeterate	No Apaprent Disability	out of labor force :not looking for work	A	1			Wife of HH head	Does not work does not look for work	Oyt of labour force: Does not work does not look for work	22.3	Illeterate	HH Head	18 to less than 35	7543	A	A	0	0	yes	0	0	yes	0	0	0	0	0	0	0	0	0
3543	Cairo	female	urban	urban	4	No Disablity	yes	no	no	no	no	yes	no	no	no	no	The child is not transeferred for suspected delay	university	No Apaprent Disability	out of labor force :not looking for work	A	2			Wife of HH head	Does not work does not look for work	Oyt of labour force: Does not work does not look for work	24.9	university	HH Head	18 to less than 35	7583	A	A	0	0	0	0	0	0	0	0	0	0	0	0	0	0	0
3549	Cairo	female	urban	urban	5	No Disablity	yes	no	no	no	no	yes	no	no	no	no	The child is not transeferred for suspected delay	Above intermediate	No Apaprent Disability	out of labor force :not looking for work	A	1			Wife of HH head	Does not work does not look for work	Oyt of labour force: Does not work does not look for work	30	Above intermediate	HH Head	18 to less than 35	7595	A	A	0	0	0	0	0	0	0	0	0	0	0	0	0	0	0
3552	Cairo	male	urban	urban	4	No Disablity	yes	no	no	no	no	yes	no	no	no	no	The child is not transeferred for suspected delay	university	No Apaprent Disability	out of labor force :not looking for work	A	2			Wife of HH head	Does not work does not look for work	Oyt of labour force: Does not work does not look for work	29.1	university	HH Head	18 to less than 35	7603	A	A	0	0	0	0	0	0	0	0	0	0	0	0	0	0	0
3553	Cairo	male	urban	urban	4	No Disablity	yes	no	no	no	no	yes	no	no	yes	no	The child is not transeferred for suspected delay	university	No Apaprent Disability	out of labor force :not looking for work	A	2			Wife of HH head	Does not work does not look for work	Oyt of labour force: Does not work does not look for work	31.4	university	HH Head	18 to less than 35	7604	A	A	0	0	0	0	0	0	0	0	0	0	0	0	0	0	0
3556	Cairo	female	urban	urban	6	Disable	yes	no	no	no	no	no	no	no	no	no	The child is transferred for suspected delay	Illeterate	No Apaprent Disability	out of labor force :not looking for work	A	3			Wife of HH head	Does not work does not look for work	Oyt of labour force: Does not work does not look for work	19.9	university	HH Head	18 to less than 35	7613	A	A	yes	yes	0	0	yes	yes	yes	yes	yes	yes	yes	0	0	yes	0
3563	Cairo	male	urban	urban	4	No Disablity	yes	no	no	no	no	yes	no	no	no	no	The child is not transeferred for suspected delay	university	No Apaprent Disability	out of labor force :not looking for work	A	1			Wife of HH head	Does not work does not look for work	Oyt of labour force: Does not work does not look for work	35.4	university	HH Head	35 to less than 40	7624	A	A	0	0	0	0	0	0	0	0	0	0	0	0	0	0	0
3566	Cairo	female	urban	urban	6	No Disablity	yes	no	no	no	no	yes	no	no	no	no	The child is not transeferred for suspected delay	university	No Apaprent Disability	out of labor force :not looking for work	A	3			Wife of HH head	Does not work does not look for work	Oyt of labour force: Does not work does not look for work	27	university	HH Head	18 to less than 35	7633	A	A	0	0	0	0	0	0	0	0	0	0	0	0	0	0	0
3576	Cairo	female	urban	urban	5	No Disablity	yes	no	no	no	no	no	no	no	no	no	The child is not transeferred for suspected delay	Above intermediate	No Apaprent Disability	out of labor force :not looking for work	A	3			Wife of HH head	Does not work does not look for work	Oyt of labour force: Does not work does not look for work	18.7	Above intermediate	HH Head	18 to less than 35	7653	A	A	0	0	0	0	0	0	0	0	0	0	0	0	0	0	0
3588	Cairo	male	urban	urban	5	No Disablity	yes	no	no	no	no	no	no	no	no	no	The child is not transeferred for suspected delay	university	No Apaprent Disability	Paid work	A	1			Wife of HH head	work (paid-unpaid-his own-employer)	in labour force (employed or unemployed)	34.4	university	HH Head	18 to less than 35	7675	A	A	0	0	0	0	0	0	0	0	0	0	0	0	0	0	0
3592	Cairo	male	urban	urban	4	No Disablity	yes	no	no	no	no	no	no	no	no	no	The child is not transeferred for suspected delay	university	No Apaprent Disability	out of labor force :not looking for work	A	1			Wife of HH head	Does not work does not look for work	Oyt of labour force: Does not work does not look for work	35.9	university	HH Head	35 to less than 40	7684	A	A	0	0	0	0	0	0	0	0	0	0	0	0	0	0	0
3595	Cairo	female	urban	urban	3	No Disablity	yes	no	no	no	no	no	no	no	yes	no	The child is not transeferred for suspected delay	Illeterate	No Apaprent Disability	out of labor force :not looking for work	A	1			Wife of HH head	Does not work does not look for work	Oyt of labour force: Does not work does not look for work	17.3	Illeterate	HH Head	15 to less than 18	7693	A	A	0	0	0	0	0	0	0	0	0	0	0	0	0	0	0
3599	Cairo	female	urban	urban	5	No Disablity	yes	no	no	no	no	no	no	no	no	no	The child is not transeferred for suspected delay	university	No Apaprent Disability	out of labor force :not looking for work	A	2			Wife of HH head	Does not work does not look for work	Oyt of labour force: Does not work does not look for work	31.8	university	HH Head	18 to less than 35	7704	A	A	0	0	0	0	0	0	0	0	0	0	0	0	0	0	0
3604	Cairo	male	urban	urban	5	No Disablity	yes	no	no	no	no	yes	no	no	yes	no	The child is not transeferred for suspected delay	university	No Apaprent Disability	out of labor force :not looking for work	A	2			Wife of HH head	Does not work does not look for work	Oyt of labour force: Does not work does not look for work	27.7	university	HH Head	18 to less than 35	7714	A	A	0	0	0	0	0	0	0	0	0	0	0	0	0	0	0
3605	Cairo	male	urban	urban	5	No Disablity	yes	no	no	no	no	yes	no	no	yes	no	The child is not transeferred for suspected delay	university	No Apaprent Disability	out of labor force :not looking for work	A	2			Wife of HH head	Does not work does not look for work	Oyt of labour force: Does not work does not look for work	30.5	university	HH Head	18 to less than 35	7715	A	A	0	0	0	0	0	0	0	0	0	0	0	0	0	0	0
3617	Cairo	male	urban	urban	6	No Disablity	yes	no	no	no	no	no	no	no	no	no	The child is not transeferred for suspected delay	High School and technical	No Apaprent Disability	out of labor force :not looking for work	A	2			Wife of HH head	Does not work does not look for work	Oyt of labour force: Does not work does not look for work	27.9	Above intermediate	HH Head	18 to less than 35	7745	A	A	0	0	0	0	0	0	0	0	0	0	0	0	0	0	0
3621	Cairo	male	urban	urban	4	No Disablity	yes	no	no	no	no	yes	no	no	no	no	The child is not transeferred for suspected delay	university	No Apaprent Disability	out of labor force :not looking for work	A	2			Wife of HH head	Does not work does not look for work	Oyt of labour force: Does not work does not look for work	24.9	university	HH Head	18 to less than 35	7753	A	A	0	0	0	0	0	0	0	0	0	0	0	0	0	0	0
3626	Cairo	male	urban	urban	5	No Disablity	yes	no	no	no	no	yes	no	no	no	no	The child is not transeferred for suspected delay	university	No Apaprent Disability	out of labor force :not looking for work	A	2			Wife of HH head	Does not work does not look for work	Oyt of labour force: Does not work does not look for work	30.3	university	HH Head	18 to less than 35	7764	A	A	0	0	0	0	0	0	0	0	0	0	0	0	0	0	0
3627	Cairo	female	urban	urban	5	No Disablity	yes	no	no	no	no	no	no	no	no	no	The child is not transeferred for suspected delay	university	No Apaprent Disability	out of labor force :not looking for work	A	2			Wife of HH head	Does not work does not look for work	Oyt of labour force: Does not work does not look for work	32.7	university	HH Head	18 to less than 35	7765	A	A	0	0	0	0	0	0	0	0	0	0	0	0	0	0	0
3631	Cairo	female	urban	urban	5	No Disablity	yes	no	no	no	no	no	no	no	no	no	The child is not transeferred for suspected delay	university	No Apaprent Disability	out of labor force :not looking for work	A	2			Wife of HH head	Does not work does not look for work	Oyt of labour force: Does not work does not look for work	29.7	university	HH Head	18 to less than 35	7774	A	A	0	0	0	0	0	0	0	0	0	0	0	0	0	0	0
3632	Cairo	female	urban	urban	5	No Disablity	yes	no	no	no	no	no	no	no	no	no	The child is not transeferred for suspected delay	university	No Apaprent Disability	out of labor force :not looking for work	A	2			Wife of HH head	Does not work does not look for work	Oyt of labour force: Does not work does not look for work	33.4	university	HH Head	18 to less than 35	7775	A	A	0	0	0	0	0	0	0	0	0	0	0	0	0	0	0
3640	Cairo	female	urban	urban	4	No Disablity	yes	no	no	no	no	no	no	no	no	no	The child is not transeferred for suspected delay	university	No Apaprent Disability	out of labor force :not looking for work	A	2			Wife of HH head	Does not work does not look for work	Oyt of labour force: Does not work does not look for work	25.7	university	HH Head	18 to less than 35	7793	A	A	0	0	0	0	0	0	0	0	0	0	0	0	0	0	0
3644	Cairo	female	urban	urban	5	No Disablity	yes	no	no	no	no	no	no	no	no	no	The child is transferred for suspected delay	university	No Apaprent Disability	out of labor force :not looking for work	A	2			Wife of HH head	Does not work does not look for work	Oyt of labour force: Does not work does not look for work	27.5	university	HH Head	18 to less than 35	7803	A	A	0	0	0	0	0	0	0	0	0	0	0	0	0	0	0
3651	Cairo	male	urban	urban	6	No Disablity	yes	no	no	no	no	no	no	no	no	no	The child is not transeferred for suspected delay	university	No Apaprent Disability	out of labor force :not looking for work	A	2			Wife of HH head	Does not work does not look for work	Oyt of labour force: Does not work does not look for work	30.8	university	HH Head	18 to less than 35	7815	A	A	0	0	0	0	0	0	0	0	0	0	0	0	0	0	0
3652	Cairo	female	urban	urban	6	No Disablity	yes	no	no	no	no	no	no	no	no	no	The child is not transeferred for suspected delay	university	No Apaprent Disability	out of labor force :not looking for work	A	2			Wife of HH head	Does not work does not look for work	Oyt of labour force: Does not work does not look for work	33.3	university	HH Head	18 to less than 35	7816	A	A	0	0	0	0	0	0	0	0	0	0	0	0	0	0	0
3655	Cairo	female	urban	urban	5	No Disablity	yes	no	no	no	no	no	no	no	no	no	The child is not transeferred for suspected delay	university	No Apaprent Disability	out of labor force :not looking for work	A	3			Wife of HH head	Does not work does not look for work	Oyt of labour force: Does not work does not look for work	20.3	university	HH Head	18 to less than 35	7823	A	A	0	0	0	0	0	0	0	0	0	0	0	0	0	0	0
3656	Cairo	male	urban	urban	5	No Disablity	yes	no	no	no	no	no	no	no	no	no	The child is not transeferred for suspected delay	university	No Apaprent Disability	out of labor force :not looking for work	A	3			Wife of HH head	Does not work does not look for work	Oyt of labour force: Does not work does not look for work	22.3	university	HH Head	18 to less than 35	7824	A	A	0	0	0	0	0	0	0	0	0	0	0	0	0	0	0
3664	Cairo	female	urban	urban	5	No Disablity	yes	no	no	no	no	no	no	no	no	no	The child is not transeferred for suspected delay	university	No Apaprent Disability	Paid work	A	1			Wife of HH head	work (paid-unpaid-his own-employer)	in labour force (employed or unemployed)	32.9	university	HH Head	18 to less than 35	7844	A	A	0	0	0	0	0	0	0	0	0	0	0	0	0	0	0
3668	Cairo	male	urban	urban	5	No Disablity	yes	no	no	no	no	no	no	no	no	no	The child is not transeferred for suspected delay	university	No Apaprent Disability	out of labor force :not looking for work	A	3			Wife of HH head	Does not work does not look for work	Oyt of labour force: Does not work does not look for work	38.8	university	HH Head	35 to less than 40	7853	A	A	0	0	0	0	0	0	0	0	0	0	0	0	0	0	0
3684	Cairo	female	urban	urban	4	No Disablity	yes	no	no	no	no	no	no	no	no	no	The child is not transeferred for suspected delay	High School and technical	No Apaprent Disability	out of labor force :not looking for work	A	2			Wife of HH head	Does not work does not look for work	Oyt of labour force: Does not work does not look for work	20.6	Above intermediate	HH Head	18 to less than 35	7893	A	A	0	0	0	0	0	0	0	0	0	0	0	0	0	0	0
3689	Cairo	male	urban	urban	6	No Disablity	yes	no	no	no	no	no	no	no	no	no	The child is not transeferred for suspected delay	High School and technical	No Apaprent Disability	out of labor force :not looking for work	A	2			Wife of HH head	Does not work does not look for work	Oyt of labour force: Does not work does not look for work	19.5	Prep	HH Head	18 to less than 35	7904	A	A	0	0	0	0	0	0	0	0	0	0	0	0	0	0	0
3690	Cairo	female	urban	urban	6	No Disablity	yes	no	no	no	no	no	no	no	no	no	The child is not transeferred for suspected delay	High School and technical	No Apaprent Disability	out of labor force :not looking for work	A	2			Wife of HH head	Does not work does not look for work	Oyt of labour force: Does not work does not look for work	24	Prep	HH Head	18 to less than 35	7905	A	A	0	0	0	0	0	0	0	0	0	0	0	0	0	0	0
3696	Cairo	female	urban	urban	6	No Disablity	yes	no	yes	yes	yes	yes	no	no	yes	no	The child is not transeferred for suspected delay	Read and write	No Apaprent Disability	out of labor force :not looking for work	A	1			Wife of HH head	Does not work does not look for work	Oyt of labour force: Does not work does not look for work	32.2	Read and write	HH Head	18 to less than 35	7915	A	A	0	0	0	0	0	0	0	0	0	0	0	0	0	0	0
3709	Cairo	male	urban	urban	5	No Disablity	yes	no	no	no	no	no	no	no	no	no	The child is not transeferred for suspected delay	university	No Apaprent Disability	out of labor force :not looking for work	A	3			Wife of HH head	Does not work does not look for work	Oyt of labour force: Does not work does not look for work	23.7	university	HH Head	18 to less than 35	7953	A	A	0	0	0	0	0	0	0	0	0	0	0	0	0	0	0
3710	Cairo	male	urban	urban	5	No Disablity	yes	no	no	no	no	no	no	no	no	no	The child is not transeferred for suspected delay	university	No Apaprent Disability	out of labor force :not looking for work	A	3			Wife of HH head	Does not work does not look for work	Oyt of labour force: Does not work does not look for work	25.9	university	HH Head	18 to less than 35	7954	A	A	0	0	0	0	0	0	0	0	0	0	0	0	0	0	0
3723	Cairo	female	urban	urban	6	No Disablity	yes	no	yes	no	no	no	no	no	no	no	The child is not transeferred for suspected delay	High School and technical	No Apaprent Disability	out of labor force :not looking for work	A	2			Wife of HH head	Does not work does not look for work	Oyt of labour force: Does not work does not look for work	24.1	Primary	HH Head	18 to less than 35	7985	A	A	0	0	0	0	0	0	0	0	0	0	0	0	0	0	0
3728	Cairo	male	urban	urban	6	No Disablity	yes	no	no	no	no	no	no	no	no	no	The child is not transeferred for suspected delay	Read and write	No Apaprent Disability	out of labor force :not looking for work	A	2			Wife of HH head	Does not work does not look for work	Oyt of labour force: Does not work does not look for work	27	High School and technical	HH Head	18 to less than 35	7994	0	d	0	0	0	0	0	0	0	0	0	0	0	0	0	0	0
3735	Cairo	male	urban	urban	5	No Disablity	yes	no	no	no	no	no	no	no	no	no	The child is not transeferred for suspected delay	High School and technical	No Apaprent Disability	out of labor force :not looking for work	A	1			Wife of HH head	Does not work does not look for work	Oyt of labour force: Does not work does not look for work	27.8	university	HH Head	18 to less than 35	8005	A	A	0	0	0	0	0	0	0	0	0	0	0	0	0	0	0
3738	Cairo	male	urban	urban	6	No Disablity	yes	no	yes	no	no	no	no	no	no	no	The child is not transeferred for suspected delay	Read and write	No Apaprent Disability	out of labor force :not looking for work	A	3			Wife of HH head	Does not work does not look for work	Oyt of labour force: Does not work does not look for work	15.8	High School and technical	HH Head	15 to less than 18	8013	A	A	0	0	0	0	0	0	0	0	0	0	0	0	0	0	0
3748	Cairo	male	urban	urban	3	No Disablity	yes	no	no	no	no	yes	no	no	no	no	The child is not transeferred for suspected delay	Illeterate	No Apaprent Disability	Paid work	A	1			HH Head	work (paid-unpaid-his own-employer)	in labour force (employed or unemployed)	20.1	the child has no father in the HH	the child has no mother is not in the HH	18 to less than 35	8032	99	#N/A	0	0	0	0	0	0	0	0	0	0	0	0	0	0	0
3752	Cairo	female	urban	urban	5	Disable	yes	no	yes	no	no	yes	no	no	yes	no	The child is transferred for suspected delay	Read and write	No Apaprent Disability	out of labor force :not looking for work	A	3			Wife of HH head	Does not work does not look for work	Oyt of labour force: Does not work does not look for work	20.9	Read and write	HH Head	18 to less than 35	8043	A	A	yes	yes	yes	0	yes	yes	yes	0	0	0	0	0	0	0	0
3753	Cairo	male	urban	urban	5	Disable	yes	no	yes	no	no	no	no	no	no	no	The child is transferred for suspected delay	Read and write	No Apaprent Disability	out of labor force :not looking for work	A	3			Wife of HH head	Does not work does not look for work	Oyt of labour force: Does not work does not look for work	23.9	Read and write	HH Head	18 to less than 35	8044	A	A	yes	yes	0	0	0	0	0	0	yes	0	0	0	0	0	0
3761	Cairo	female	urban	urban	3	No Disablity	yes	no	no	no	no	yes	no	no	no	no	The child is not transeferred for suspected delay	Primary	No Apaprent Disability	out of labor force :not looking for work	A	1			Wife of HH head	Does not work does not look for work	Oyt of labour force: Does not work does not look for work	14.9	Illeterate	HH Head	less than 15	8063	A	A	0	0	0	0	0	0	0	0	0	0	0	0	0	0	0
3764	Cairo	female	urban	urban	4	No Disablity	yes	no	yes	no	no	no	no	no	no	no	The child is not transeferred for suspected delay	High School and technical	No Apaprent Disability	out of labor force :not looking for work	A	2			Wife of HH head	Does not work does not look for work	Oyt of labour force: Does not work does not look for work	24.2	university	HH Head	18 to less than 35	8073	A	A	0	0	0	0	0	0	0	0	0	0	0	0	0	0	0
3775	Cairo	female	urban	urban	5	No Disablity	yes	no	yes	no	no	yes	no	no	yes	no	The child is not transeferred for suspected delay	High School and technical	No Apaprent Disability	Paid work	A	3			Wife of HH head	work (paid-unpaid-his own-employer)	in labour force (employed or unemployed)	24.2	High School and technical	HH Head	18 to less than 35	8103	A	A	0	0	0	0	0	0	0	0	0	0	0	0	0	0	0
3780	Cairo	female	urban	urban	5	No Disablity	yes	no	no	no	no	no	no	no	no	no	The child is not transeferred for suspected delay	High School and technical	No Apaprent Disability	out of labor force :not looking for work	A	3			Wife of HH head	Does not work does not look for work	Oyt of labour force: Does not work does not look for work	23.1	university	HH Head	18 to less than 35	8113	A	A	0	0	0	0	0	0	0	0	0	0	0	0	0	0	0
3781	Cairo	male	urban	urban	5	No Disablity	yes	no	no	no	no	no	no	no	no	no	The child is not transeferred for suspected delay	High School and technical	No Apaprent Disability	out of labor force :not looking for work	A	3			Wife of HH head	Does not work does not look for work	Oyt of labour force: Does not work does not look for work	27.3	university	HH Head	18 to less than 35	8114	A	A	0	0	0	0	0	0	0	0	0	0	0	0	0	0	0
3785	Cairo	female	urban	urban	5	No Disablity	yes	no	no	no	no	no	no	no	no	no	The child is not transeferred for suspected delay	Primary	No Apaprent Disability	out of labor force :not looking for work	A	3			Wife of HH head	Does not work does not look for work	Oyt of labour force: Does not work does not look for work	24.9	Illeterate	HH Head	18 to less than 35	8123	A	A	0	0	0	0	0	0	0	0	0	0	0	0	0	0	0
3786	Cairo	male	urban	urban	5	No Disablity	yes	no	no	no	no	yes	no	no	no	no	The child is not transeferred for suspected delay	Primary	No Apaprent Disability	out of labor force :not looking for work	A	3			Wife of HH head	Does not work does not look for work	Oyt of labour force: Does not work does not look for work	26	Illeterate	HH Head	18 to less than 35	8124	A	A	0	0	0	0	0	0	0	0	0	0	0	0	0	0	0
3787	Cairo	male	urban	urban	5	No Disablity	yes	no	no	no	no	no	no	no	no	no	The child is not transeferred for suspected delay	Primary	No Apaprent Disability	out of labor force :not looking for work	A	3			Wife of HH head	Does not work does not look for work	Oyt of labour force: Does not work does not look for work	28.9	Illeterate	HH Head	18 to less than 35	8125	A	A	0	0	0	0	0	0	0	0	0	0	0	0	0	0	0
3798	Cairo	female	urban	urban	7	No Disablity	yes	no	no	no	no	no	no	no	no	no	The child is not transeferred for suspected delay	Prep	No Apaprent Disability	out of labor force :not looking for work	A	1			Wife of HH head	Does not work does not look for work	Oyt of labour force: Does not work does not look for work	34	Prep	HH Head	18 to less than 35	8147	A	A	0	0	0	0	0	0	0	0	0	0	0	0	0	0	0
3801	Cairo	male	urban	urban	5	No Disablity	yes	no	no	no	no	no	no	no	no	no	The child is not transeferred for suspected delay	Read and write	No Apaprent Disability	out of labor force :not looking for work	A	2			Wife of HH head	Does not work does not look for work	Oyt of labour force: Does not work does not look for work	16.1	Read and write	HH Head	15 to less than 18	8153	A	A	0	0	0	0	0	0	0	0	0	0	0	0	0	0	0
3808	Cairo	male	urban	urban	4	No Disablity	yes	no	yes	no	no	no	no	no	no	no	The child is not transeferred for suspected delay	Illeterate	No Apaprent Disability	out of labor force :not looking for work	A	2			Wife of HH head	Does not work does not look for work	Oyt of labour force: Does not work does not look for work	17.2	Illeterate	HH Head	15 to less than 18	8173	0	E	0	0	0	0	0	0	0	0	0	0	0	0	0	0	0
3814	Cairo	female	urban	urban	5	No Disablity	yes	no	yes	no	no	no	no	no	no	no	The child is not transeferred for suspected delay	Illeterate	No Apaprent Disability	out of labor force :not looking for work	A	1			Wife of HH head	Does not work does not look for work	Oyt of labour force: Does not work does not look for work	35.4	Read and write	HH Head	35 to less than 40	8185	A	A	0	0	0	0	0	0	0	0	0	0	0	0	0	0	0
3824	Cairo	male	urban	urban	6	No Disablity	yes	no	yes	no	no	yes	no	no	yes	no	The child is not transeferred for suspected delay	Read and write	No Apaprent Disability	out of labor force :not looking for work	A	1			Wife of HH head	Does not work does not look for work	Oyt of labour force: Does not work does not look for work	36	Read and write	HH Head	35 to less than 40	8205	A	A	0	0	0	0	0	0	0	0	0	0	0	0	0	0	0
3847	Cairo	male	urban	urban	7	Disable	no	no	yes	no	no	yes	no	yes	yes	no	The child is transferred for suspected delay	Illeterate	No Apaprent Disability	out of labor force :not looking for work	A	1			Wife of HH head	Does not work does not look for work	Oyt of labour force: Does not work does not look for work	39.8	Illeterate	HH Head	35 to less than 40	8267	A	A	0	yes	yes	yes	yes	yes	yes	yes	yes	yes	yes	yes	yes	yes	yes
3851	Cairo	female	urban	urban	6	No Disablity	yes	no	yes	no	no	yes	no	no	no	no	The child is not transeferred for suspected delay	High School and technical	No Apaprent Disability	out of labor force :not looking for work	A	1			Wife of HH head	Does not work does not look for work	Oyt of labour force: Does not work does not look for work	17.5	High School and technical	HH Head	15 to less than 18	8274	A	A	0	0	0	0	0	0	0	0	0	0	0	0	0	0	0
3860	Cairo	female	urban	urban	7	No Disablity	yes	no	no	no	no	no	no	no	no	no	The child is not transeferred for suspected delay	university	No Apaprent Disability	out of labor force :not looking for work	A	1			Wife of HH head	Does not work does not look for work	Oyt of labour force: Does not work does not look for work	39.9	university	HH Head	35 to less than 40	8287	A	A	0	0	0	0	0	0	0	0	0	0	0	0	0	0	0
3863	Cairo	female	urban	urban	3	Disable	yes	no	no	no	no	no	no	no	no	no	The child is not transeferred for suspected delay	university	No Apaprent Disability	out of labor force :not looking for work	A	1			Wife of HH head	Does not work does not look for work	Oyt of labour force: Does not work does not look for work	33.3	university	HH Head	18 to less than 35	8293	0	C	0	0	0	0	0	0	0	0	0	0	0	0	0	0	0
3877	Cairo	female	urban	urban	4	No Disablity	yes	no	no	no	no	no	no	no	no	no	The child is not transeferred for suspected delay	Above intermediate	No Apaprent Disability	out of labor force :not looking for work	A	2			Wife of HH head	Does not work does not look for work	Oyt of labour force: Does not work does not look for work	23.9	Above intermediate	HH Head	18 to less than 35	8333	A	A	0	0	0	0	0	0	0	0	0	0	0	0	0	0	0
3881	Cairo	female	urban	urban	5	No Disablity	yes	no	no	no	no	yes	no	no	no	no	The child is not transeferred for suspected delay	university	No Apaprent Disability	out of labor force :not looking for work	A	3			Wife of HH head	Does not work does not look for work	Oyt of labour force: Does not work does not look for work	28.5	4 years istitute	HH Head	18 to less than 35	8343	0	C	0	0	0	0	0	0	0	0	0	0	0	0	0	0	0
3882	Cairo	male	urban	urban	5	No Disablity	yes	no	no	no	no	no	no	no	no	no	The child is transferred for suspected delay	university	No Apaprent Disability	out of labor force :not looking for work	A	3			Wife of HH head	Does not work does not look for work	Oyt of labour force: Does not work does not look for work	30.4	4 years istitute	HH Head	18 to less than 35	8344	0	C	0	0	0	yes	0	0	0	0	0	0	0	0	0	0	0
3889	Cairo	male	urban	urban	6	No Disablity	yes	no	no	no	no	no	no	no	no	no	The child is not transeferred for suspected delay	High School and technical	No Apaprent Disability	out of labor force :not looking for work	A	1			Wife of HH head	Does not work does not look for work	Oyt of labour force: Does not work does not look for work	32.8	university	HH Head	18 to less than 35	8356	A	A	0	0	0	0	0	0	0	0	0	0	0	0	0	0	0
3892	Cairo	female	urban	urban	5	No Disablity	yes	no	no	no	no	no	no	no	no	no	The child is not transeferred for suspected delay	High School and technical	No Apaprent Disability	out of labor force :not looking for work	A	3			Wife of HH head	Does not work does not look for work	Oyt of labour force: Does not work does not look for work	24.7	Prep	HH Head	18 to less than 35	8363	0	C	0	0	0	0	0	0	0	0	0	0	0	0	0	0	0
3893	Cairo	male	urban	urban	5	No Disablity	yes	no	no	no	no	no	no	no	no	no	The child is not transeferred for suspected delay	High School and technical	No Apaprent Disability	out of labor force :not looking for work	A	3			Wife of HH head	Does not work does not look for work	Oyt of labour force: Does not work does not look for work	26.3	Prep	HH Head	18 to less than 35	8364	0	C	0	0	0	0	0	0	0	0	0	0	0	0	0	0	0
3897	Cairo	male	urban	urban	4	No Disablity	yes	no	no	no	no	no	no	no	no	no	The child is not transeferred for suspected delay	High School and technical	No Apaprent Disability	out of labor force :not looking for work	A	2			Wife of HH head	Does not work does not look for work	Oyt of labour force: Does not work does not look for work	22.8	High School and technical	HH Head	18 to less than 35	8373	A	A	0	0	0	0	0	0	0	0	0	0	0	0	0	0	0
3905	Cairo	male	urban	urban	5	No Disablity	yes	no	no	no	no	no	no	no	no	no	The child is not transeferred for suspected delay	4 years istitute	No Apaprent Disability	Paid work	A	3			Wife of HH head	work (paid-unpaid-his own-employer)	in labour force (employed or unemployed)	30.3	university	HH Head	18 to less than 35	8393	A	A	0	0	0	0	0	0	0	0	0	0	0	0	0	0	0
3906	Cairo	female	urban	urban	5	No Disablity	yes	no	no	no	no	no	no	no	no	no	The child is not transeferred for suspected delay	4 years istitute	No Apaprent Disability	Paid work	A	3			Wife of HH head	work (paid-unpaid-his own-employer)	in labour force (employed or unemployed)	31.3	university	HH Head	18 to less than 35	8394	A	A	0	0	0	0	0	0	0	0	0	0	0	0	0	0	0
3918	Cairo	female	urban	urban	7	No Disablity	yes	no	no	no	no	no	no	no	no	no	The child is not transeferred for suspected delay	High School and technical	No Apaprent Disability	out of labor force :not looking for work	A	4			Wife of HH head	Does not work does not look for work	Oyt of labour force: Does not work does not look for work	20.3	High School and technical	HH Head	18 to less than 35	8414	A	A	0	0	0	0	0	0	0	0	0	0	0	0	0	0	0
3919	Cairo	female	urban	urban	7	No Disablity	yes	no	no	no	no	no	no	no	no	no	The child is not transeferred for suspected delay	High School and technical	No Apaprent Disability	out of labor force :not looking for work	A	4			Wife of HH head	Does not work does not look for work	Oyt of labour force: Does not work does not look for work	22.6	High School and technical	HH Head	18 to less than 35	8415	A	A	0	0	0	0	0	0	0	0	0	0	0	0	0	0	0
3928	Cairo	female	urban	urban	7	No Disablity	yes	no	no	no	no	no	no	no	no	no	The child is not transeferred for suspected delay	Prep	No Apaprent Disability	out of labor force :not looking for work	A	1			Wife of HH head	Does not work does not look for work	Oyt of labour force: Does not work does not look for work	36.6	Prep	HH Head	35 to less than 40	8427	A	A	0	0	0	0	0	0	0	0	0	0	0	0	0	0	0
3950	Cairo	female	urban	urban	6	No Disablity	yes	no	no	no	no	no	no	no	no	no	The child is not transeferred for suspected delay	Read and write	No Apaprent Disability	out of labor force :not looking for work	A	2			Wife of HH head	Does not work does not look for work	Oyt of labour force: Does not work does not look for work	30.3	Illeterate	HH Head	18 to less than 35	8475	A	A	0	0	0	0	0	0	0	0	0	0	0	0	0	0	0
3957	Cairo	male	urban	urban	6	No Disablity	yes	no	no	no	no	no	no	no	no	no	The child is not transeferred for suspected delay	university	No Apaprent Disability	out of labor force :not looking for work	A	1			Wife of HH head	Does not work does not look for work	Oyt of labour force: Does not work does not look for work	36.2	High School and technical	HH Head	35 to less than 40	8486	A	A	0	0	0	0	0	0	0	0	0	0	0	0	0	0	0
3960	Cairo	female	urban	urban	6	No Disablity	yes	yes	no	no	no	yes	no	no	no	no	The child is not transeferred for suspected delay	4 years istitute	No Apaprent Disability	out of labor force :not looking for work	A	3			Wife of HH head	Does not work does not look for work	Oyt of labour force: Does not work does not look for work	27.3	High School and technical	HH Head	18 to less than 35	8493	A	A	0	0	0	0	0	0	0	0	0	0	0	0	0	0	0
3976	Cairo	female	urban	urban	8	No Disablity	yes	no	no	no	no	no	no	no	no	no	The child is not transeferred for suspected delay	Illeterate	No Apaprent Disability	out of labor force :not looking for work	A	4			Wife of HH head	Does not work does not look for work	Oyt of labour force: Does not work does not look for work	21.3	High School and technical	HH Head	18 to less than 35	8524	A	A	0	0	0	0	0	0	0	0	0	0	0	0	0	0	0
3977	Cairo	female	urban	urban	8	No Disablity	yes	no	no	no	no	no	no	no	no	no	The child is not transeferred for suspected delay	Illeterate	No Apaprent Disability	out of labor force :not looking for work	A	4			Wife of HH head	Does not work does not look for work	Oyt of labour force: Does not work does not look for work	23.3	High School and technical	HH Head	18 to less than 35	8525	A	A	0	0	0	0	0	0	0	0	0	0	0	0	0	0	0
3978	Cairo	male	urban	urban	8	No Disablity	yes	no	no	no	no	no	no	no	no	no	The child is not transeferred for suspected delay	Illeterate	No Apaprent Disability	out of labor force :not looking for work	A	4			Wife of HH head	Does not work does not look for work	Oyt of labour force: Does not work does not look for work	25.4	High School and technical	HH Head	18 to less than 35	8526	A	A	0	0	0	0	0	0	0	0	0	0	0	0	0	0	0
3987	Cairo	female	urban	urban	6	No Disablity	yes	no	no	no	no	no	no	no	no	no	The child is not transeferred for suspected delay	High School and technical	No Apaprent Disability	out of labor force :not looking for work	A	4			Wife of HH head	Does not work does not look for work	Oyt of labour force: Does not work does not look for work	17.9	High School and technical	HH Head	15 to less than 18	8543	A	A	0	0	0	0	0	0	0	0	0	0	0	0	0	0	0
3988	Cairo	female	urban	urban	6	No Disablity	yes	no	no	no	no	no	no	no	no	no	The child is transferred for suspected delay	High School and technical	No Apaprent Disability	out of labor force :not looking for work	A	4			Wife of HH head	Does not work does not look for work	Oyt of labour force: Does not work does not look for work	20.5	High School and technical	HH Head	18 to less than 35	8544	A	A	yes	0	0	0	0	0	0	0	yes	0	0	0	0	0	0
3994	Cairo	female	urban	urban	7	No Disablity	yes	no	no	no	no	no	no	yes	no	no	The child is transferred for suspected delay	High School and technical	No Apaprent Disability	out of labor force :not looking for work	A	4			Wife of HH head	Does not work does not look for work	Oyt of labour force: Does not work does not look for work	22.5	High School and technical	HH Head	18 to less than 35	8554	A	A	0	0	0	0	0	yes	yes	0	0	0	0	0	0	0	0
3995	Cairo	female	urban	urban	7	No Disablity	yes	no	no	no	no	no	no	no	no	no	The child is not transeferred for suspected delay	High School and technical	No Apaprent Disability	out of labor force :not looking for work	A	4			Wife of HH head	Does not work does not look for work	Oyt of labour force: Does not work does not look for work	23.5	High School and technical	HH Head	18 to less than 35	8555	A	A	0	0	0	0	0	0	0	0	0	0	0	0	0	0	0
4001	Cairo	male	urban	urban	6	No Disablity	yes	no	no	no	no	yes	no	no	yes	no	The child is transferred for suspected delay	Illeterate	No Apaprent Disability	out of labor force :not looking for work	A	3			Wife of HH head	Does not work does not look for work	Oyt of labour force: Does not work does not look for work	21.3	Prep	HH Head	18 to less than 35	8564	A	A	yes	yes	0	yes	0	0	yes	0	0	0	0	0	0	0	0
4002	Cairo	female	urban	urban	6	No Disablity	yes	no	no	no	no	yes	no	no	no	no	The child is not transeferred for suspected delay	Illeterate	No Apaprent Disability	out of labor force :not looking for work	A	3			Wife of HH head	Does not work does not look for work	Oyt of labour force: Does not work does not look for work	25.5	Prep	HH Head	18 to less than 35	8565	A	A	0	0	0	0	0	0	0	0	0	0	0	0	0	0	0
4010	Cairo	female	urban	urban	3	No Disablity	yes	yes	yes	no	no	no	no	no	no	no	The child is transferred for suspected delay	Read and write	No Apaprent Disability	out of labor force :not looking for work	A	1			Wife of HH head	Does not work does not look for work	Oyt of labour force: Does not work does not look for work	25.3	Read and write	HH Head	18 to less than 35	8583	A	A	0	0	0	0	0	0	yes	0	0	0	0	0	0	0	0
4013	Cairo	male	urban	urban	5	No Disablity	yes	no	no	no	no	yes	no	no	no	no	The child is not transeferred for suspected delay	university	No Apaprent Disability	out of labor force :not looking for work	A	3			Wife of HH head	Does not work does not look for work	Oyt of labour force: Does not work does not look for work	24.2	university	HH Head	18 to less than 35	8593	A	A	0	0	0	0	0	0	0	0	0	0	0	0	0	0	0
4014	Cairo	male	urban	urban	5	No Disablity	yes	no	no	no	no	yes	no	no	no	no	The child is not transeferred for suspected delay	university	No Apaprent Disability	out of labor force :not looking for work	A	3			Wife of HH head	Does not work does not look for work	Oyt of labour force: Does not work does not look for work	26.5	university	HH Head	18 to less than 35	8594	A	A	0	0	0	0	0	0	0	0	0	0	0	0	0	0	0
4018	Cairo	female	urban	urban	6	No Disablity	yes	no	no	no	no	no	no	no	no	no	The child is not transeferred for suspected delay	Illeterate	No Apaprent Disability	out of labor force :not looking for work	A	4			Wife of HH head	Does not work does not look for work	Oyt of labour force: Does not work does not look for work	25.6	Read and write	HH Head	18 to less than 35	8603	A	A	0	0	0	0	0	0	0	0	0	0	0	0	0	0	0
4019	Cairo	male	urban	urban	6	No Disablity	yes	no	no	no	no	no	no	no	no	no	The child is transferred for suspected delay	Illeterate	No Apaprent Disability	out of labor force :not looking for work	A	4			Wife of HH head	Does not work does not look for work	Oyt of labour force: Does not work does not look for work	27.5	Read and write	HH Head	18 to less than 35	8604	A	A	0	yes	0	0	0	0	0	0	yes	0	0	0	0	0	0
4020	Cairo	female	urban	urban	6	No Disablity	yes	no	no	no	no	yes	no	no	no	no	The child is not transeferred for suspected delay	Illeterate	No Apaprent Disability	out of labor force :not looking for work	A	4			Wife of HH head	Does not work does not look for work	Oyt of labour force: Does not work does not look for work	28.5	Read and write	HH Head	18 to less than 35	8605	A	A	0	0	0	0	0	0	0	0	0	0	0	0	0	0	0
4024	Cairo	female	urban	urban	6	No Disablity	yes	no	no	no	no	no	no	no	no	no	The child is not transeferred for suspected delay	university	No Apaprent Disability	out of labor force :not looking for work	A	3			Wife of HH head	Does not work does not look for work	Oyt of labour force: Does not work does not look for work	21.8	High School and technical	HH Head	18 to less than 35	8613	A	A	0	0	0	0	0	0	0	0	0	0	0	0	0	0	0
4025	Cairo	female	urban	urban	6	No Disablity	yes	no	no	no	no	no	no	no	no	no	The child is transferred for suspected delay	university	No Apaprent Disability	out of labor force :not looking for work	A	3			Wife of HH head	Does not work does not look for work	Oyt of labour force: Does not work does not look for work	22.6	High School and technical	HH Head	18 to less than 35	8614	A	A	yes	0	0	0	0	0	0	0	0	0	0	0	0	0	0
4026	Cairo	female	urban	urban	6	No Disablity	yes	no	no	no	no	no	no	no	no	no	The child is not transeferred for suspected delay	university	No Apaprent Disability	out of labor force :not looking for work	A	3			Wife of HH head	Does not work does not look for work	Oyt of labour force: Does not work does not look for work	25.8	High School and technical	HH Head	18 to less than 35	8615	A	A	0	0	0	0	0	0	0	0	0	0	0	0	0	0	0
4031	Cairo	male	urban	urban	5	No Disablity	yes	no	no	no	no	no	no	no	no	no	The child is not transeferred for suspected delay	university	No Apaprent Disability	out of labor force :not looking for work	A	2			Wife of HH head	Does not work does not look for work	Oyt of labour force: Does not work does not look for work	35.4	Above intermediate	HH Head	35 to less than 40	8624	A	A	0	0	0	0	0	0	0	0	0	0	0	0	0	0	0
4044	Cairo	female	urban	urban	4	No Disablity	yes	no	no	no	no	no	no	no	no	no	The child is not transeferred for suspected delay	4 years istitute	No Apaprent Disability	out of labor force :not looking for work	A	1			Wife of HH head	Does not work does not look for work	Oyt of labour force: Does not work does not look for work	40.8	4 years istitute	HH Head	40 +	8654	A	A	0	0	0	0	0	0	0	0	0	0	0	0	0	0	0
4050	Cairo	female	urban	urban	6	No Disablity	yes	no	no	no	no	no	no	no	no	no	The child is not transeferred for suspected delay	Prep	Apparent disability	out of labor force :not looking for work	C	1			Wife of HH head	Does not work does not look for work	Oyt of labour force: Does not work does not look for work	36.1	Prep	HH Head	35 to less than 40	8666	0	C	0	0	0	0	0	0	0	0	0	0	0	0	0	0	0
4054	Cairo	male	urban	urban	6	Disable	yes	no	no	no	no	no	no	no	yes	no	The child is transferred for suspected delay	Read and write	No Apaprent Disability	out of labor force :not looking for work	A	3			Wife of HH head	Does not work does not look for work	Oyt of labour force: Does not work does not look for work	23	Read and write	HH Head	18 to less than 35	8674	A	A	0	0	0	yes	0	yes	yes	0	0	0	0	0	0	0	0
4055	Cairo	female	urban	urban	6	Disable	yes	no	no	no	no	no	no	no	no	no	The child is transferred for suspected delay	Read and write	No Apaprent Disability	out of labor force :not looking for work	A	3			Wife of HH head	Does not work does not look for work	Oyt of labour force: Does not work does not look for work	25.2	Read and write	HH Head	18 to less than 35	8675	A	A	yes	0	0	0	0	0	0	0	yes	0	0	0	0	0	0
4068	Cairo	male	urban	urban	5	No Disablity	yes	no	no	no	no	no	no	no	no	no	The child is not transeferred for suspected delay	university	No Apaprent Disability	out of labor force :not looking for work	A	2			Wife of HH head	Does not work does not look for work	Oyt of labour force: Does not work does not look for work	33.9	university	HH Head	18 to less than 35	8704	A	A	0	0	0	0	0	0	0	0	0	0	0	0	0	0	0
4078	Cairo	female	urban	urban	6	No Disablity	yes	no	no	no	no	yes	no	no	no	no	The child is not transeferred for suspected delay	university	No Apaprent Disability	out of labor force :not looking for work	A	1			Wife of HH head	Does not work does not look for work	Oyt of labour force: Does not work does not look for work	34.8	university	HH Head	18 to less than 35	8726	A	A	0	0	0	0	0	0	0	0	0	0	0	0	0	0	0
4081	Cairo	male	urban	urban	3	No Disablity	yes	no	no	no	no	no	no	no	no	no	The child is not transeferred for suspected delay	university	No Apaprent Disability	Paid work	A	1			Wife of HH head	work (paid-unpaid-his own-employer)	in labour force (employed or unemployed)	26.9	university	HH Head	18 to less than 35	8733	A	A	0	0	0	0	0	0	0	0	0	0	0	0	0	0	0
4084	Cairo	female	urban	urban	4	No Disablity	yes	no	no	no	no	yes	no	no	no	no	The child is not transeferred for suspected delay	Prep	No Apaprent Disability	out of labor force :not looking for work	A	2			Wife of HH head	Does not work does not look for work	Oyt of labour force: Does not work does not look for work	27.8	Illeterate	HH Head	18 to less than 35	8743	A	A	0	0	0	0	0	0	0	0	0	0	0	0	0	0	0
4088	Cairo	male	urban	urban	5	No Disablity	yes	no	no	no	no	no	no	no	no	no	The child is transferred for suspected delay	university	No Apaprent Disability	out of labor force :not looking for work	A	2			Wife of HH head	Does not work does not look for work	Oyt of labour force: Does not work does not look for work	27.3	High School and technical	HH Head	18 to less than 35	8753	A	A	0	0	0	0	0	0	0	0	0	0	0	yes	0	0	0
4093	Cairo	female	urban	urban	4	No Disablity	yes	no	no	no	no	yes	no	yes	no	no	The child is transferred for suspected delay	university	No Apaprent Disability	Paid work	A	2			Wife of HH head	work (paid-unpaid-his own-employer)	in labour force (employed or unemployed)	29.1	4 years istitute	HH Head	18 to less than 35	8763	0	C	yes	0	0	0	0	yes	0	0	0	0	0	0	0	0	0
4098	Cairo	male	urban	urban	5	No Disablity	yes	no	no	no	no	yes	no	no	yes	no	The child is not transeferred for suspected delay	university	No Apaprent Disability	Paid work	A	2			Wife of HH head	work (paid-unpaid-his own-employer)	in labour force (employed or unemployed)	29	university	HH Head	18 to less than 35	8774	A	A	0	0	0	0	0	0	0	0	0	0	0	0	0	0	0
4103	Cairo	female	urban	urban	4	No Disablity	yes	no	no	no	no	no	no	no	no	no	The child is transferred for suspected delay	Illeterate	No Apaprent Disability	out of labor force :not looking for work	A	2			Wife of HH head	Does not work does not look for work	Oyt of labour force: Does not work does not look for work	34.2	4 years istitute	HH Head	18 to less than 35	8784	A	A	yes	0	0	0	0	0	0	0	0	0	0	0	0	0	0
4118	Cairo	female	urban	urban	3	No Disablity	yes	no	no	no	no	no	no	no	no	no	The child is not transeferred for suspected delay	High School and technical	No Apaprent Disability	out of labor force :not looking for work	A	1			Wife of HH head	Does not work does not look for work	Oyt of labour force: Does not work does not look for work	16.9	High School and technical	HH Head	15 to less than 18	8823	A	A	0	0	0	0	0	0	0	0	0	0	0	0	0	0	0
4122	Cairo	male	urban	urban	4	No Disablity	yes	no	no	no	no	no	no	yes	no	no	The child is not transeferred for suspected delay	High School and technical	No Apaprent Disability	unemployed	A	1			HH Head	unemployed	in labour force (employed or unemployed)	27.6	the child has no father in the HH	the child has no mother is not in the HH	18 to less than 35	8834	99	#N/A	0	0	0	0	0	0	0	0	0	0	0	0	0	0	0
4130	Cairo	male	urban	urban	4	Disable	yes	no	no	no	no	no	no	no	no	no	The child is transferred for suspected delay	High School and technical	No Apaprent Disability	out of labor force :not looking for work	A	2			Wife of HH head	Does not work does not look for work	Oyt of labour force: Does not work does not look for work	10.3	Prep	HH Head	less than 15	8863	A	A	0	yes	0	0	yes	0	0	0	0	0	0	0	0	0	0
4131	Cairo	female	urban	urban	4	No Disablity	yes	no	no	no	no	no	no	no	no	no	The child is not transeferred for suspected delay	High School and technical	No Apaprent Disability	out of labor force :not looking for work	A	2			Wife of HH head	Does not work does not look for work	Oyt of labour force: Does not work does not look for work	12.6	Prep	HH Head	less than 15	8864	A	A	0	0	0	0	0	0	0	0	0	0	0	0	0	0	0
4136	Cairo	male	urban	urban	5	No Disablity	yes	no	no	no	no	no	no	no	no	no	The child is not transeferred for suspected delay	High School and technical	No Apaprent Disability	out of labor force :not looking for work	A	1			Wife of HH head	Does not work does not look for work	Oyt of labour force: Does not work does not look for work	29.8	Prep	HH Head	18 to less than 35	8875	A	A	0	0	0	0	0	0	0	0	0	0	0	0	0	0	0
4142	Cairo	male	urban	urban	6	No Disablity	yes	no	no	no	no	no	no	no	no	no	The child is not transeferred for suspected delay	High School and technical	No Apaprent Disability	out of labor force :not looking for work	A	1			Wife of HH head	Does not work does not look for work	Oyt of labour force: Does not work does not look for work	35.6	Read and write	HH Head	35 to less than 40	8886	A	A	0	0	0	0	0	0	0	0	0	0	0	0	0	0	0
4153	Cairo	female	urban	urban	5	No Disablity	yes	no	yes	no	no	yes	no	yes	yes	no	The child is not transeferred for suspected delay	Read and write	No Apaprent Disability	out of labor force :not looking for work	A	2			Wife of HH head	Does not work does not look for work	Oyt of labour force: Does not work does not look for work	23.7	Read and write	HH Head	18 to less than 35	8914	A	A	0	0	0	0	0	0	0	0	0	0	0	0	0	0	0
4154	Cairo	male	urban	urban	5	Disable	no	no	yes	yes	yes	yes	no	yes	yes	no	The child is transferred for suspected delay	Read and write	No Apaprent Disability	out of labor force :not looking for work	A	2			Wife of HH head	Does not work does not look for work	Oyt of labour force: Does not work does not look for work	26.3	Read and write	HH Head	18 to less than 35	8915	A	A	yes	yes	yes	yes	yes	yes	yes	yes	yes	0	0	0	0	0	0
4158	Cairo	female	urban	urban	5	No Disablity	yes	no	yes	no	no	yes	no	no	yes	no	The child is not transeferred for suspected delay	Read and write	No Apaprent Disability	out of labor force :not looking for work	A	2			HH Head	Does not work does not look for work	Oyt of labour force: Does not work does not look for work	29.3	the child has no father in the HH	the child has no mother is not in the HH	18 to less than 35	8924	99	#N/A	0	0	0	0	0	0	0	0	0	0	0	0	0	0	0
4159	Cairo	male	urban	urban	5	No Disablity	yes	no	yes	no	no	yes	no	no	yes	no	The child is not transeferred for suspected delay	Read and write	No Apaprent Disability	out of labor force :not looking for work	A	2			HH Head	Does not work does not look for work	Oyt of labour force: Does not work does not look for work	32.1	the child has no father in the HH	the child has no mother is not in the HH	18 to less than 35	8925	99	#N/A	0	0	0	0	0	0	0	0	0	0	0	0	0	0	0
4163	Cairo	male	urban	urban	5	No Disablity	yes	no	yes	no	no	no	no	no	no	no	The child is transferred for suspected delay	High School and technical	No Apaprent Disability	out of labor force :not looking for work	A	2			Wife of HH head	Does not work does not look for work	Oyt of labour force: Does not work does not look for work	28	university	HH Head	18 to less than 35	8934	A	A	yes	0	0	yes	yes	yes	0	0	0	0	0	0	0	0	0
4164	Cairo	female	urban	urban	5	No Disablity	yes	no	yes	no	no	yes	no	no	yes	no	The child is not transeferred for suspected delay	High School and technical	No Apaprent Disability	out of labor force :not looking for work	A	2			Wife of HH head	Does not work does not look for work	Oyt of labour force: Does not work does not look for work	31.8	university	HH Head	18 to less than 35	8935	A	A	0	0	0	0	0	0	0	0	0	0	0	0	0	0	0
4170	Cairo	female	urban	urban	6	No Disablity	yes	no	no	no	no	no	yes	no	no	no	The child is not transeferred for suspected delay	High School and technical	No Apaprent Disability	out of labor force :not looking for work	A	1			Wife of HH head	Does not work does not look for work	Oyt of labour force: Does not work does not look for work	32.7	university	HH Head	18 to less than 35	8946	A	A	0	0	0	0	0	0	0	0	0	0	0	0	0	0	0
4180	Cairo	female	urban	urban	5	No Disablity	yes	no	yes	no	no	no	no	no	no	no	The child is not transeferred for suspected delay	High School and technical	No Apaprent Disability	out of labor force :not looking for work	A	1			Wife of HH head	Does not work does not look for work	Oyt of labour force: Does not work does not look for work	33.6	university	HH Head	18 to less than 35	8965	A	A	0	0	0	0	0	0	0	0	0	0	0	0	0	0	0
4183	Cairo	male	urban	urban	3	No Disablity	yes	no	yes	no	no	no	no	no	no	no	The child is not transeferred for suspected delay	High School and technical	No Apaprent Disability	out of labor force :not looking for work	A	1			Wife of HH head	Does not work does not look for work	Oyt of labour force: Does not work does not look for work	31.6	High School and technical	HH Head	18 to less than 35	8973	A	A	0	0	0	0	0	0	0	0	0	0	0	0	0	0	0
4193	Cairo	male	urban	urban	8	No Disablity	yes	no	no	no	no	no	no	no	no	no	The child is not transeferred for suspected delay	Illeterate	No Apaprent Disability	out of labor force :not looking for work	A	3			Wife of HH head	Does not work does not look for work	Oyt of labour force: Does not work does not look for work	26	Illeterate	HH Head	18 to less than 35	8995	A	A	0	0	0	0	0	0	0	0	0	0	0	0	0	0	0
4194	Cairo	male	urban	urban	8	No Disablity	yes	no	no	no	no	no	no	no	no	no	The child is not transeferred for suspected delay	Illeterate	No Apaprent Disability	out of labor force :not looking for work	A	3			Wife of HH head	Does not work does not look for work	Oyt of labour force: Does not work does not look for work	28.6	Illeterate	HH Head	18 to less than 35	8996	A	A	0	0	0	0	0	0	0	0	0	0	0	0	0	0	0
4203	Cairo	male	urban	urban	4	No Disablity	yes	no	no	no	no	no	no	no	no	no	The child is not transeferred for suspected delay	Primary	No Apaprent Disability	out of labor force :not looking for work	A	2			Wife of HH head	Does not work does not look for work	Oyt of labour force: Does not work does not look for work	20.1	Primary	HH Head	18 to less than 35	9013	A	A	0	0	0	0	0	0	0	0	0	0	0	0	0	0	0
4209	Cairo	male	urban	urban	6	No Disablity	yes	no	no	no	no	no	no	no	no	no	The child is not transeferred for suspected delay	Illeterate	No Apaprent Disability	out of labor force :not looking for work	A	2			Wife of HH head	Does not work does not look for work	Oyt of labour force: Does not work does not look for work	26.8	Illeterate	HH Head	18 to less than 35	9025	A	A	0	0	0	0	0	0	0	0	0	0	0	0	0	0	0
4215	Cairo	female	urban	urban	5	No Disablity	yes	no	yes	no	no	no	no	no	no	no	The child is not transeferred for suspected delay	High School and technical	No Apaprent Disability	out of labor force :not looking for work	A	1			Wife of HH head	Does not work does not look for work	Oyt of labour force: Does not work does not look for work	30.3	High School and technical	HH Head	18 to less than 35	9035	A	A	0	0	0	0	0	0	0	0	0	0	0	0	0	0	0
4223	Cairo	male	urban	urban	5	No Disablity	yes	no	yes	no	no	no	no	no	no	no	The child is not transeferred for suspected delay	High School and technical	No Apaprent Disability	out of labor force :not looking for work	A	1			Wife of HH head	Does not work does not look for work	Oyt of labour force: Does not work does not look for work	22.3	High School and technical	HH Head	18 to less than 35	9055	0	E	0	0	0	0	0	0	0	0	0	0	0	0	0	0	0
4231	Cairo	female	urban	urban	5	Disable	yes	no	no	no	no	yes	no	no	no	no	The child is not transeferred for suspected delay	Illeterate	No Apaprent Disability	out of labor force :not looking for work	A	2			Wife of HH head	Does not work does not look for work	Oyt of labour force: Does not work does not look for work	26.1	Illeterate	HH Head	18 to less than 35	9074	A	A	0	0	0	0	0	0	0	0	0	0	0	0	0	0	0
4234	Cairo	female	urban	urban	3	No Disablity	yes	no	yes	no	no	no	no	no	no	no	The child is not transeferred for suspected delay	High School and technical	No Apaprent Disability	Paid work	A	2			HH Head	work (paid-unpaid-his own-employer)	in labour force (employed or unemployed)	40.3	the child has no father in the HH	the child has no mother is not in the HH	40 +	9082	99	#N/A	0	0	0	0	0	0	0	0	0	0	0	0	0	0	0
4240	Cairo	female	urban	urban	7	No Disablity	yes	no	yes	no	no	no	no	no	no	no	The child is not transeferred for suspected delay	Read and write	No Apaprent Disability	out of labor force :not looking for work	A	3			Wife of HH head	Does not work does not look for work	Oyt of labour force: Does not work does not look for work	27.6	Read and write	HH Head	18 to less than 35	9095	A	A	0	0	0	0	0	0	0	0	0	0	0	0	0	0	0
4247	Cairo	female	urban	urban	5	No Disablity	yes	no	yes	no	no	no	no	no	no	no	The child is not transeferred for suspected delay	university	No Apaprent Disability	Paid work	A	1			Wife of HH head	work (paid-unpaid-his own-employer)	in labour force (employed or unemployed)	31.6	Above intermediate	HH Head	18 to less than 35	9105	A	A	0	0	0	0	0	0	0	0	0	0	0	0	0	0	0
4250	Cairo	male	urban	urban	6	No Disablity	yes	no	yes	no	no	no	no	no	no	no	The child is not transeferred for suspected delay	High School and technical	No Apaprent Disability	out of labor force :not looking for work	A	4			Wife of HH head	Does not work does not look for work	Oyt of labour force: Does not work does not look for work	18.8	university	HH Head	18 to less than 35	9113	A	A	0	0	0	0	0	0	0	0	0	0	0	0	0	0	0
4251	Cairo	male	urban	urban	6	No Disablity	yes	no	yes	no	no	no	no	no	no	no	The child is not transeferred for suspected delay	High School and technical	No Apaprent Disability	out of labor force :not looking for work	A	4			Wife of HH head	Does not work does not look for work	Oyt of labour force: Does not work does not look for work	22.6	university	HH Head	18 to less than 35	9114	A	A	0	0	0	0	0	0	0	0	0	0	0	0	0	0	0
4259	Cairo	female	urban	urban	10	No Disablity	yes	no	no	no	no	no	no	no	no	no	The child is not transeferred for suspected delay	Read and write	No Apaprent Disability	out of labor force :not looking for work	A	5			Wife of HH head	Does not work does not look for work	Oyt of labour force: Does not work does not look for work	30.3	High School and technical	HH Head	18 to less than 35	9126	A	A	0	0	0	0	0	0	0	0	0	0	0	0	0	0	0
4260	Cairo	male	urban	urban	10	No Disablity	yes	no	no	no	no	yes	no	no	no	no	The child is not transeferred for suspected delay	Read and write	No Apaprent Disability	out of labor force :not looking for work	A	5			Wife of HH head	Does not work does not look for work	Oyt of labour force: Does not work does not look for work	32.1	High School and technical	HH Head	18 to less than 35	9127	A	A	0	0	0	0	0	0	0	0	0	0	0	0	0	0	0
4274	Cairo	female	urban	urban	4	No Disablity	yes	no	no	no	no	no	no	no	no	no	The child is not transeferred for suspected delay	university	No Apaprent Disability	Paid work	A	2			Wife of HH head	work (paid-unpaid-his own-employer)	in labour force (employed or unemployed)	26.1	university	HH Head	18 to less than 35	9153	A	A	0	0	0	0	0	0	0	0	0	0	0	0	0	0	0
4279	Cairo	male	urban	urban	4	No Disablity	yes	no	no	no	no	no	no	no	no	no	The child is not transeferred for suspected delay	university	No Apaprent Disability	Paid work	A	1			Wife of HH head	work (paid-unpaid-his own-employer)	in labour force (employed or unemployed)	28.6	university	HH Head	18 to less than 35	9164	A	A	0	0	0	0	0	0	0	0	0	0	0	0	0	0	0
4284	Cairo	female	urban	urban	6	No Disablity	yes	no	no	no	no	no	no	no	no	no	The child is not transeferred for suspected delay	university	No Apaprent Disability	out of labor force :not looking for work	A	2			Wife of HH head	Does not work does not look for work	Oyt of labour force: Does not work does not look for work	33.3	university	HH Head	18 to less than 35	9175	A	A	0	0	0	0	0	0	0	0	0	0	0	0	0	0	0
4294	Cairo	male	urban	urban	4	No Disablity	yes	no	no	no	no	no	no	no	no	no	The child is not transeferred for suspected delay	university	No Apaprent Disability	out of labor force :not looking for work	A	1			Wife of HH head	Does not work does not look for work	Oyt of labour force: Does not work does not look for work	27.6	university	HH Head	18 to less than 35	9194	A	A	0	0	0	0	0	0	0	0	0	0	0	0	0	0	0
4305	Cairo	male	urban	urban	7	No Disablity	yes	no	no	no	no	no	no	no	no	no	The child is not transeferred for suspected delay	university	No Apaprent Disability	Paid work	A	1			Wife of HH head	work (paid-unpaid-his own-employer)	in labour force (employed or unemployed)	34.3	university	HH Head	18 to less than 35	9217	A	A	0	0	0	0	0	0	0	0	0	0	0	0	0	0	0
4312	Cairo	male	urban	urban	4	No Disablity	yes	no	no	no	no	no	no	no	no	no	The child is not transeferred for suspected delay	university	No Apaprent Disability	Paid work	A	1			Wife of HH head	work (paid-unpaid-his own-employer)	in labour force (employed or unemployed)	23.8	university	HH Head	18 to less than 35	9234	A	A	0	0	0	0	0	0	0	0	0	0	0	0	0	0	0
4315	Cairo	female	urban	urban	5	No Disablity	yes	no	no	no	no	no	no	no	no	no	The child is not transeferred for suspected delay	university	No Apaprent Disability	out of labor force :not looking for work	A	3			Wife of HH head	Does not work does not look for work	Oyt of labour force: Does not work does not look for work	27.2	university	HH Head	18 to less than 35	9243	A	A	0	0	0	0	0	0	0	0	0	0	0	0	0	0	0
4316	Cairo	female	urban	urban	5	No Disablity	yes	no	no	no	no	no	no	no	no	no	The child is not transeferred for suspected delay	university	No Apaprent Disability	out of labor force :not looking for work	A	3			Wife of HH head	Does not work does not look for work	Oyt of labour force: Does not work does not look for work	29.3	university	HH Head	18 to less than 35	9244	A	A	0	0	0	0	0	0	0	0	0	0	0	0	0	0	0
4320	Cairo	male	urban	urban	4	No Disablity	yes	no	no	no	no	no	no	no	no	no	The child is not transeferred for suspected delay	university	No Apaprent Disability	out of labor force :not looking for work	A	2			Wife of HH head	Does not work does not look for work	Oyt of labour force: Does not work does not look for work	22.9	university	HH Head	18 to less than 35	9253	A	A	0	0	0	0	0	0	0	0	0	0	0	0	0	0	0
4321	Cairo	male	urban	urban	4	No Disablity	yes	no	no	no	no	no	no	no	no	no	The child is not transeferred for suspected delay	university	No Apaprent Disability	out of labor force :not looking for work	A	2			Wife of HH head	Does not work does not look for work	Oyt of labour force: Does not work does not look for work	23.8	university	HH Head	18 to less than 35	9254	A	A	0	0	0	0	0	0	0	0	0	0	0	0	0	0	0
4324	Cairo	male	urban	urban	4	No Disablity	yes	no	no	no	no	no	no	no	no	no	The child is not transeferred for suspected delay	university	No Apaprent Disability	out of labor force :not looking for work	A	2			Wife of HH head	Does not work does not look for work	Oyt of labour force: Does not work does not look for work	27.1	university	HH Head	18 to less than 35	9263	A	A	0	0	0	0	0	0	0	0	0	0	0	0	0	0	0
4338	Cairo	female	urban	urban	4	No Disablity	yes	no	no	no	no	no	no	no	no	no	The child is not transeferred for suspected delay	university	No Apaprent Disability	out of labor force :not looking for work	A	2			Wife of HH head	Does not work does not look for work	Oyt of labour force: Does not work does not look for work	22.3	university	HH Head	18 to less than 35	9303	A	A	0	0	0	0	0	0	0	0	0	0	0	0	0	0	0
4342	Cairo	male	urban	urban	4	No Disablity	yes	no	no	no	no	no	no	no	no	no	The child is not transeferred for suspected delay	university	No Apaprent Disability	Paid work	A	2			Wife of HH head	work (paid-unpaid-his own-employer)	in labour force (employed or unemployed)	26.2	university	HH Head	18 to less than 35	9313	A	A	0	0	0	0	0	0	0	0	0	0	0	0	0	0	0
4350	Cairo	male	urban	urban	5	No Disablity	yes	no	no	no	no	no	no	no	no	no	The child is not transeferred for suspected delay	university	No Apaprent Disability	out of labor force :not looking for work	A	3			Wife of HH head	Does not work does not look for work	Oyt of labour force: Does not work does not look for work	28.3	university	HH Head	18 to less than 35	9333	A	A	0	0	0	0	0	0	0	0	0	0	0	0	0	0	0
4357	Cairo	female	urban	urban	5	No Disablity	yes	no	no	no	no	no	no	no	no	no	The child is not transeferred for suspected delay	university	No Apaprent Disability	Paid work	A	1			Wife of HH head	work (paid-unpaid-his own-employer)	in labour force (employed or unemployed)	38.8	university	HH Head	35 to less than 40	9345	A	A	0	0	0	0	0	0	0	0	0	0	0	0	0	0	0
4362	Cairo	male	urban	urban	5	No Disablity	yes	no	no	no	no	no	no	no	no	no	The child is not transeferred for suspected delay	university	No Apaprent Disability	Paid work	A	1			Wife of HH head	work (paid-unpaid-his own-employer)	in labour force (employed or unemployed)	28.5	university	HH Head	18 to less than 35	9355	A	A	0	0	0	0	0	0	0	0	0	0	0	0	0	0	0
4365	Cairo	male	urban	urban	5	No Disablity	yes	no	no	no	no	no	no	no	no	no	The child is not transeferred for suspected delay	university	No Apaprent Disability	out of labor force :not looking for work	A	3			Wife of HH head	Does not work does not look for work	Oyt of labour force: Does not work does not look for work	25	university	HH Head	18 to less than 35	9363	A	A	0	0	0	0	0	0	0	0	0	0	0	0	0	0	0
4366	Cairo	female	urban	urban	5	No Disablity	yes	no	no	no	no	no	no	no	no	no	The child is not transeferred for suspected delay	university	No Apaprent Disability	out of labor force :not looking for work	A	3			Wife of HH head	Does not work does not look for work	Oyt of labour force: Does not work does not look for work	27.8	university	HH Head	18 to less than 35	9364	A	A	0	0	0	0	0	0	0	0	0	0	0	0	0	0	0
4370	Cairo	male	urban	urban	4	No Disablity	yes	no	no	no	no	no	no	no	no	no	The child is not transeferred for suspected delay	Read and write	No Apaprent Disability	out of labor force :not looking for work	A	2			Wife of HH head	Does not work does not look for work	Oyt of labour force: Does not work does not look for work	17.8	Primary	HH Head	15 to less than 18	9373	A	A	0	0	0	0	0	0	0	0	0	0	0	0	0	0	0
4371	Cairo	male	urban	urban	4	No Disablity	yes	no	no	no	no	no	no	no	no	no	The child is not transeferred for suspected delay	Read and write	No Apaprent Disability	out of labor force :not looking for work	A	2			Wife of HH head	Does not work does not look for work	Oyt of labour force: Does not work does not look for work	21.8	Primary	HH Head	18 to less than 35	9374	A	A	0	0	0	0	0	0	0	0	0	0	0	0	0	0	0
4385	Cairo	male	urban	urban	4	No Disablity	yes	no	no	no	no	no	no	no	no	no	The child is not transeferred for suspected delay	university	No Apaprent Disability	out of labor force :not looking for work	A	2			Wife of HH head	Does not work does not look for work	Oyt of labour force: Does not work does not look for work	26.1	university	HH Head	18 to less than 35	9403	A	A	0	0	0	0	0	0	0	0	0	0	0	0	0	0	0
4386	Cairo	female	urban	urban	4	No Disablity	yes	no	no	no	no	no	no	no	no	no	The child is not transeferred for suspected delay	university	No Apaprent Disability	out of labor force :not looking for work	A	2			Wife of HH head	Does not work does not look for work	Oyt of labour force: Does not work does not look for work	27.3	university	HH Head	18 to less than 35	9404	A	A	0	0	0	0	0	0	0	0	0	0	0	0	0	0	0
4389	Cairo	male	urban	urban	4	No Disablity	yes	no	no	no	no	no	no	no	no	no	The child is not transeferred for suspected delay	university	No Apaprent Disability	out of labor force :not looking for work	A	2			Wife of HH head	Does not work does not look for work	Oyt of labour force: Does not work does not look for work	27.7	university	HH Head	18 to less than 35	9413	A	A	0	0	0	0	0	0	0	0	0	0	0	0	0	0	0
4393	Cairo	male	urban	urban	3	No Disablity	yes	no	no	no	no	no	no	no	no	no	The child is not transeferred for suspected delay	university	No Apaprent Disability	out of labor force :not looking for work	A	1			Wife of HH head	Does not work does not look for work	Oyt of labour force: Does not work does not look for work	24.8	university	HH Head	18 to less than 35	9423	A	A	0	0	0	0	0	0	0	0	0	0	0	0	0	0	0
4403	Cairo	male	urban	urban	4	No Disablity	yes	no	no	no	no	no	no	no	no	no	The child is not transeferred for suspected delay	university	No Apaprent Disability	out of labor force :not looking for work	A	2			Wife of HH head	Does not work does not look for work	Oyt of labour force: Does not work does not look for work	25.3	university	HH Head	18 to less than 35	9453	A	A	0	0	0	0	0	0	0	0	0	0	0	0	0	0	0
4404	Cairo	male	urban	urban	4	No Disablity	yes	no	no	no	no	no	no	no	no	no	The child is not transeferred for suspected delay	university	No Apaprent Disability	out of labor force :not looking for work	A	2			Wife of HH head	Does not work does not look for work	Oyt of labour force: Does not work does not look for work	28.2	university	HH Head	18 to less than 35	9454	A	A	0	0	0	0	0	0	0	0	0	0	0	0	0	0	0
4409	Cairo	female	urban	urban	5	No Disablity	yes	no	no	no	no	no	no	no	no	no	The child is not transeferred for suspected delay	4 years istitute	No Apaprent Disability	out of labor force :not looking for work	A	1			Wife of HH head	Does not work does not look for work	Oyt of labour force: Does not work does not look for work	29.8	university	HH Head	18 to less than 35	9465	A	A	0	0	0	0	0	0	0	0	0	0	0	0	0	0	0
4412	Cairo	male	urban	urban	4	No Disablity	yes	no	no	no	no	no	no	no	no	no	The child is not transeferred for suspected delay	university	No Apaprent Disability	out of labor force :not looking for work	A	2			Wife of HH head	Does not work does not look for work	Oyt of labour force: Does not work does not look for work	28.8	university	HH Head	18 to less than 35	9473	A	A	0	0	0	0	0	0	0	0	0	0	0	0	0	0	0
4413	Cairo	female	urban	urban	4	No Disablity	yes	no	no	no	no	no	no	no	no	no	The child is not transeferred for suspected delay	university	No Apaprent Disability	out of labor force :not looking for work	A	2			Wife of HH head	Does not work does not look for work	Oyt of labour force: Does not work does not look for work	29.6	university	HH Head	18 to less than 35	9474	A	A	0	0	0	0	0	0	0	0	0	0	0	0	0	0	0
4416	Cairo	female	urban	urban	6	No Disablity	yes	no	no	no	no	no	no	no	no	no	The child is not transeferred for suspected delay	university	No Apaprent Disability	out of labor force :not looking for work	A	4			Wife of HH head	Does not work does not look for work	Oyt of labour force: Does not work does not look for work	23.7	university	HH Head	18 to less than 35	9483	A	A	0	0	0	0	0	0	0	0	0	0	0	0	0	0	0
4417	Cairo	male	urban	urban	6	No Disablity	yes	no	no	no	no	no	no	no	no	no	The child is not transeferred for suspected delay	university	No Apaprent Disability	out of labor force :not looking for work	A	4			Wife of HH head	Does not work does not look for work	Oyt of labour force: Does not work does not look for work	26.6	university	HH Head	18 to less than 35	9484	A	A	0	0	0	0	0	0	0	0	0	0	0	0	0	0	0
4424	Cairo	female	urban	urban	5	No Disablity	yes	no	no	no	no	no	no	no	no	no	The child is not transeferred for suspected delay	university	No Apaprent Disability	out of labor force :not looking for work	A	1			Wife of HH head	Does not work does not look for work	Oyt of labour force: Does not work does not look for work	32.8	university	HH Head	18 to less than 35	9495	A	A	0	0	0	0	0	0	0	0	0	0	0	0	0	0	0
4432	Cairo	female	urban	urban	3	No Disablity	yes	no	no	no	no	no	no	no	no	no	The child is not transeferred for suspected delay	High School and technical	No Apaprent Disability	out of labor force :not looking for work	A	1			Wife of HH head	Does not work does not look for work	Oyt of labour force: Does not work does not look for work	45.6	High School and technical	HH Head	40 +	9513	A	A	0	0	0	0	0	0	0	0	0	0	0	0	0	0	0
4435	Cairo	female	urban	urban	4	No Disablity	yes	no	no	no	no	no	no	no	no	no	The child is not transeferred for suspected delay	university	No Apaprent Disability	out of labor force :not looking for work	A	2			Wife of HH head	Does not work does not look for work	Oyt of labour force: Does not work does not look for work	22.8	university	HH Head	18 to less than 35	9523	A	A	0	0	0	0	0	0	0	0	0	0	0	0	0	0	0
4439	Cairo	female	urban	urban	5	No Disablity	yes	no	no	no	no	no	no	no	no	no	The child is not transeferred for suspected delay	university	No Apaprent Disability	out of labor force :not looking for work	A	3			Wife of HH head	Does not work does not look for work	Oyt of labour force: Does not work does not look for work	24.1	university	HH Head	18 to less than 35	9533	A	A	0	0	0	0	0	0	0	0	0	0	0	0	0	0	0
4440	Cairo	female	urban	urban	5	No Disablity	yes	no	no	no	no	no	no	no	no	no	The child is not transeferred for suspected delay	university	No Apaprent Disability	out of labor force :not looking for work	A	3			Wife of HH head	Does not work does not look for work	Oyt of labour force: Does not work does not look for work	29.3	university	HH Head	18 to less than 35	9534	A	A	0	0	0	0	0	0	0	0	0	0	0	0	0	0	0
4445	Cairo	male	urban	urban	4	No Disablity	yes	no	no	no	no	no	no	no	no	no	The child is not transeferred for suspected delay	university	No Apaprent Disability	Paid work	A	1			Wife of HH head	work (paid-unpaid-his own-employer)	in labour force (employed or unemployed)	22.4	university	HH Head	18 to less than 35	9544	A	A	0	0	0	0	0	0	0	0	0	0	0	0	0	0	0
4449	Cairo	male	urban	urban	4	No Disablity	yes	no	no	no	no	no	no	no	no	no	The child is not transeferred for suspected delay	university	No Apaprent Disability	out of labor force :not looking for work	A	1			Wife of HH head	Does not work does not look for work	Oyt of labour force: Does not work does not look for work	28.2	university	HH Head	18 to less than 35	9554	A	A	0	0	0	0	0	0	0	0	0	0	0	0	0	0	0
4452	Cairo	male	urban	urban	5	No Disablity	yes	no	no	no	no	no	no	no	no	no	The child is not transeferred for suspected delay	university	No Apaprent Disability	out of labor force :not looking for work	A	3			Wife of HH head	Does not work does not look for work	Oyt of labour force: Does not work does not look for work	24.3	university	HH Head	18 to less than 35	9563	A	A	0	0	0	0	0	0	0	0	0	0	0	0	0	0	0
4467	Cairo	male	urban	urban	3	No Disablity	yes	no	no	no	no	no	no	no	no	no	The child is not transeferred for suspected delay	university	No Apaprent Disability	out of labor force :not looking for work	A	1			Wife of HH head	Does not work does not look for work	Oyt of labour force: Does not work does not look for work	24.4	university	HH Head	18 to less than 35	9603	A	A	0	0	0	0	0	0	0	0	0	0	0	0	0	0	0
4470	Cairo	male	urban	urban	5	No Disablity	yes	no	no	no	no	no	no	no	no	no	The child is not transeferred for suspected delay	university	No Apaprent Disability	out of labor force :not looking for work	A	2			Wife of HH head	Does not work does not look for work	Oyt of labour force: Does not work does not look for work	27.2	university	HH Head	18 to less than 35	9613	A	A	0	0	0	0	0	0	0	0	0	0	0	0	0	0	0
4479	Cairo	male	urban	urban	4	No Disablity	yes	no	no	no	no	no	no	no	no	no	The child is transferred for suspected delay	university	No Apaprent Disability	out of labor force :not looking for work	A	2			Wife of HH head	Does not work does not look for work	Oyt of labour force: Does not work does not look for work	26.2	university	HH Head	18 to less than 35	9633	A	A	0	yes	0	0	0	0	0	0	0	0	0	0	0	0	0
4490	Cairo	female	urban	urban	4	No Disablity	yes	no	no	no	no	no	no	no	no	no	The child is not transeferred for suspected delay	university	No Apaprent Disability	out of labor force :not looking for work	A	2			Wife of HH head	Does not work does not look for work	Oyt of labour force: Does not work does not look for work	22.3	university	HH Head	18 to less than 35	9663	A	A	0	0	0	0	0	0	0	0	0	0	0	0	0	0	0
4494	Cairo	male	urban	urban	4	No Disablity	yes	no	no	no	no	no	no	no	no	no	The child is not transeferred for suspected delay	university	No Apaprent Disability	Paid work	A	2			Wife of HH head	work (paid-unpaid-his own-employer)	in labour force (employed or unemployed)	26.3	university	HH Head	18 to less than 35	9673	A	A	0	0	0	0	0	0	0	0	0	0	0	0	0	0	0
4502	Cairo	male	urban	urban	4	No Disablity	yes	no	no	no	no	no	no	no	no	no	The child is not transeferred for suspected delay	university	No Apaprent Disability	out of labor force :not looking for work	A	2			Wife of HH head	Does not work does not look for work	Oyt of labour force: Does not work does not look for work	22.8	university	HH Head	18 to less than 35	9693	A	A	0	0	0	0	0	0	0	0	0	0	0	0	0	0	0
4503	Cairo	male	urban	urban	4	No Disablity	yes	no	no	no	no	no	no	no	no	no	The child is not transeferred for suspected delay	university	No Apaprent Disability	out of labor force :not looking for work	A	2			Wife of HH head	Does not work does not look for work	Oyt of labour force: Does not work does not look for work	24.2	university	HH Head	18 to less than 35	9694	A	A	0	0	0	0	0	0	0	0	0	0	0	0	0	0	0
4506	Cairo	male	urban	urban	4	No Disablity	yes	no	no	no	no	no	no	no	no	no	The child is not transeferred for suspected delay	university	No Apaprent Disability	out of labor force :not looking for work	A	2			Wife of HH head	Does not work does not look for work	Oyt of labour force: Does not work does not look for work	26.2	university	HH Head	18 to less than 35	9703	A	A	0	0	0	0	0	0	0	0	0	0	0	0	0	0	0
4511	Cairo	male	urban	urban	4	No Disablity	yes	no	no	no	no	no	no	no	no	no	The child is not transeferred for suspected delay	university	No Apaprent Disability	out of labor force :not looking for work	A	1			Wife of HH head	Does not work does not look for work	Oyt of labour force: Does not work does not look for work	27.9	university	HH Head	18 to less than 35	9714	A	A	0	0	0	0	0	0	0	0	0	0	0	0	0	0	0
4518	Cairo	female	urban	urban	5	No Disablity	yes	no	no	no	no	no	no	no	no	no	The child is not transeferred for suspected delay	university	No Apaprent Disability	out of labor force :not looking for work	A	2			Wife of HH head	Does not work does not look for work	Oyt of labour force: Does not work does not look for work	26.3	university	HH Head	18 to less than 35	9734	A	A	0	0	0	0	0	0	0	0	0	0	0	0	0	0	0
4519	Cairo	female	urban	urban	5	No Disablity	yes	no	no	no	no	no	no	no	no	no	The child is not transeferred for suspected delay	university	No Apaprent Disability	out of labor force :not looking for work	A	2			Wife of HH head	Does not work does not look for work	Oyt of labour force: Does not work does not look for work	28.4	university	HH Head	18 to less than 35	9735	A	A	0	0	0	0	0	0	0	0	0	0	0	0	0	0	0
4522	Cairo	female	urban	urban	4	No Disablity	yes	no	no	no	no	no	no	no	no	no	The child is not transeferred for suspected delay	university	No Apaprent Disability	out of labor force :not looking for work	A	2	1	2	Wife of HH head	Does not work does not look for work	Oyt of labour force: Does not work does not look for work	25.4	university	HH Head	18 to less than 35	9743	A	A	0	0	0	0	0	0	0	0	0	0	0	0	0	0	0
4523	Cairo	female	urban	urban	4	No Disablity	yes	no	no	no	no	no	no	no	no	no	The child is not transeferred for suspected delay	university	No Apaprent Disability	out of labor force :not looking for work	A	2	1	2	Wife of HH head	Does not work does not look for work	Oyt of labour force: Does not work does not look for work	25.4	university	HH Head	18 to less than 35	9744	A	A	0	0	0	0	0	0	0	0	0	0	0	0	0	0	0
4526	Cairo	male	urban	urban	4	No Disablity	yes	no	no	no	no	no	no	no	no	no	The child is not transeferred for suspected delay	university	No Apaprent Disability	out of labor force :not looking for work	A	2			Wife of HH head	Does not work does not look for work	Oyt of labour force: Does not work does not look for work	24.2	university	HH Head	18 to less than 35	9753	A	A	0	0	0	0	0	0	0	0	0	0	0	0	0	0	0
4530	Cairo	male	urban	urban	4	No Disablity	yes	no	no	no	no	no	no	no	no	no	The child is not transeferred for suspected delay	university	No Apaprent Disability	out of labor force :not looking for work	A	2			Wife of HH head	Does not work does not look for work	Oyt of labour force: Does not work does not look for work	24.4	university	HH Head	18 to less than 35	9763	A	A	0	0	0	0	0	0	0	0	0	0	0	0	0	0	0
4534	Cairo	male	urban	urban	4	No Disablity	yes	no	no	no	no	no	no	no	no	no	The child is not transeferred for suspected delay	university	No Apaprent Disability	out of labor force :not looking for work	A	2			Wife of HH head	Does not work does not look for work	Oyt of labour force: Does not work does not look for work	21.8	university	HH Head	18 to less than 35	9773	A	A	0	0	0	0	0	0	0	0	0	0	0	0	0	0	0
4535	Cairo	male	urban	urban	4	No Disablity	yes	no	no	no	no	no	no	no	no	no	The child is not transeferred for suspected delay	university	No Apaprent Disability	out of labor force :not looking for work	A	2			Wife of HH head	Does not work does not look for work	Oyt of labour force: Does not work does not look for work	23.3	university	HH Head	18 to less than 35	9774	A	A	0	0	0	0	0	0	0	0	0	0	0	0	0	0	0
4538	Cairo	female	urban	urban	4	No Disablity	yes	no	no	no	no	no	no	no	no	no	The child is not transeferred for suspected delay	university	No Apaprent Disability	out of labor force :not looking for work	A	2			Wife of HH head	Does not work does not look for work	Oyt of labour force: Does not work does not look for work	26.8	university	HH Head	18 to less than 35	9783	A	A	0	0	0	0	0	0	0	0	0	0	0	0	0	0	0
4539	Cairo	female	urban	urban	4	No Disablity	yes	no	no	no	no	no	no	no	no	no	The child is not transeferred for suspected delay	university	No Apaprent Disability	out of labor force :not looking for work	A	2			Wife of HH head	Does not work does not look for work	Oyt of labour force: Does not work does not look for work	28.1	university	HH Head	18 to less than 35	9784	A	A	0	0	0	0	0	0	0	0	0	0	0	0	0	0	0
4546	Cairo	male	urban	urban	4	No Disablity	yes	no	no	no	no	yes	no	no	no	no	The child is not transeferred for suspected delay	university	No Apaprent Disability	out of labor force :not looking for work	A	2			Wife of HH head	Does not work does not look for work	Oyt of labour force: Does not work does not look for work	27.3	university	HH Head	18 to less than 35	9803	A	A	0	0	0	0	0	0	0	0	0	0	0	0	0	0	0
4547	Cairo	male	urban	urban	4	No Disablity	yes	no	no	no	no	yes	no	no	no	no	The child is not transeferred for suspected delay	university	No Apaprent Disability	out of labor force :not looking for work	A	2			Wife of HH head	Does not work does not look for work	Oyt of labour force: Does not work does not look for work	28.8	university	HH Head	18 to less than 35	9804	A	A	0	0	0	0	0	0	0	0	0	0	0	0	0	0	0
4550	Cairo	male	urban	urban	5	No Disablity	yes	no	no	no	no	no	no	no	no	no	The child is not transeferred for suspected delay	university	No Apaprent Disability	out of labor force :not looking for work	A	3			Wife of HH head	Does not work does not look for work	Oyt of labour force: Does not work does not look for work	23.2	university	HH Head	18 to less than 35	9813	A	A	0	0	0	0	0	0	0	0	0	0	0	0	0	0	0
4551	Cairo	female	urban	urban	5	No Disablity	yes	no	no	no	no	yes	no	no	yes	no	The child is not transeferred for suspected delay	university	No Apaprent Disability	out of labor force :not looking for work	A	3			Wife of HH head	Does not work does not look for work	Oyt of labour force: Does not work does not look for work	26.8	university	HH Head	18 to less than 35	9814	A	A	0	0	0	0	0	0	0	0	0	0	0	0	0	0	0
4556	Cairo	male	urban	urban	4	No Disablity	yes	no	no	no	no	no	no	no	no	no	The child is not transeferred for suspected delay	university	No Apaprent Disability	out of labor force :not looking for work	A	1			Wife of HH head	Does not work does not look for work	Oyt of labour force: Does not work does not look for work	34.1	university	HH Head	18 to less than 35	9824	A	A	0	0	0	0	0	0	0	0	0	0	0	0	0	0	0
4565	Cairo	male	urban	urban	4	No Disablity	yes	no	no	no	no	no	no	no	no	no	The child is not transeferred for suspected delay	university	No Apaprent Disability	Paid work	A	1			Wife of HH head	work (paid-unpaid-his own-employer)	in labour force (employed or unemployed)	28.2	university	HH Head	18 to less than 35	9844	A	A	0	0	0	0	0	0	0	0	0	0	0	0	0	0	0
4568	Cairo	female	urban	urban	4	No Disablity	yes	no	no	no	no	no	no	no	no	no	The child is not transeferred for suspected delay	university	No Apaprent Disability	out of labor force :not looking for work	A	2			Wife of HH head	Does not work does not look for work	Oyt of labour force: Does not work does not look for work	25.5	university	HH Head	18 to less than 35	9853	A	A	0	0	0	0	0	0	0	0	0	0	0	0	0	0	0
4569	Cairo	female	urban	urban	4	No Disablity	yes	no	no	no	no	yes	no	no	no	no	The child is not transeferred for suspected delay	university	No Apaprent Disability	out of labor force :not looking for work	A	2			Wife of HH head	Does not work does not look for work	Oyt of labour force: Does not work does not look for work	28.3	university	HH Head	18 to less than 35	9854	A	A	0	0	0	0	0	0	0	0	0	0	0	0	0	0	0
4574	Cairo	female	urban	urban	5	No Disablity	yes	no	no	no	no	yes	no	no	no	no	The child is not transeferred for suspected delay	university	No Apaprent Disability	Paid work	A	1			Wife of HH head	work (paid-unpaid-his own-employer)	in labour force (employed or unemployed)	32.9	university	HH Head	18 to less than 35	9865	A	A	0	0	0	0	0	0	0	0	0	0	0	0	0	0	0
4578	Cairo	female	urban	urban	4	No Disablity	yes	no	no	no	no	no	no	no	no	no	The child is not transeferred for suspected delay	post grduate	No Apaprent Disability	Paid work	A	1			Wife of HH head	work (paid-unpaid-his own-employer)	in labour force (employed or unemployed)	41.5	university	HH Head	40 +	9874	A	A	0	0	0	0	0	0	0	0	0	0	0	0	0	0	0
4584	Cairo	female	urban	urban	6	No Disablity	yes	no	no	no	no	yes	no	no	no	no	The child is not transeferred for suspected delay	university	No Apaprent Disability	Paid work	A	1			Wife of HH head	work (paid-unpaid-his own-employer)	in labour force (employed or unemployed)	31.9	university	HH Head	18 to less than 35	9886	A	A	0	0	0	0	0	0	0	0	0	0	0	0	0	0	0
4593	Cairo	female	urban	urban	7	No Disablity	yes	no	no	no	no	no	no	no	no	no	The child is not transeferred for suspected delay	High School and technical	No Apaprent Disability	out of labor force :not looking for work	A	3			Wife of HH head	Does not work does not look for work	Oyt of labour force: Does not work does not look for work	24.9	university	HH Head	18 to less than 35	9905	A	A	0	0	0	0	0	0	0	0	0	0	0	0	0	0	0
4594	Cairo	female	urban	urban	7	No Disablity	yes	no	no	no	no	no	no	no	no	no	The child is not transeferred for suspected delay	High School and technical	No Apaprent Disability	out of labor force :not looking for work	A	3			Wife of HH head	Does not work does not look for work	Oyt of labour force: Does not work does not look for work	30.1	university	HH Head	18 to less than 35	9906	A	A	0	0	0	0	0	0	0	0	0	0	0	0	0	0	0
4598	Cairo	male	urban	urban	5	No Disablity	yes	no	no	no	no	no	no	no	no	no	The child is not transeferred for suspected delay	university	No Apaprent Disability	Paid work	A	2			Wife of HH head	work (paid-unpaid-his own-employer)	in labour force (employed or unemployed)	23.9	university	HH Head	18 to less than 35	9913	A	A	0	0	0	0	0	0	0	0	0	0	0	0	0	0	0
4613	Cairo	female	urban	urban	6	No Disablity	yes	no	no	no	no	yes	no	no	yes	no	The child is not transeferred for suspected delay	university	No Apaprent Disability	out of labor force :not looking for work	A	2	1	2	Wife of HH head	Does not work does not look for work	Oyt of labour force: Does not work does not look for work	36.6	university	HH Head	35 to less than 40	9945	A	A	0	0	0	0	0	0	0	0	0	0	0	0	0	0	0
4614	Cairo	male	urban	urban	6	No Disablity	yes	no	no	no	no	yes	no	no	yes	no	The child is not transeferred for suspected delay	university	No Apaprent Disability	out of labor force :not looking for work	A	2	1	2	Wife of HH head	Does not work does not look for work	Oyt of labour force: Does not work does not look for work	36.6	university	HH Head	35 to less than 40	9946	A	A	0	0	0	0	0	0	0	0	0	0	0	0	0	0	0
4618	Cairo	female	urban	urban	5	No Disablity	yes	no	no	no	no	no	no	no	no	no	The child is not transeferred for suspected delay	university	No Apaprent Disability	Paid work	A	2			Wife of HH head	work (paid-unpaid-his own-employer)	in labour force (employed or unemployed)	26.4	university	HH Head	18 to less than 35	9954	A	A	0	0	0	0	0	0	0	0	0	0	0	0	0	0	0
4622	Cairo	female	urban	urban	4	No Disablity	yes	no	no	no	no	no	no	no	no	no	The child is not transeferred for suspected delay	university	No Apaprent Disability	out of labor force :not looking for work	A	2			Wife of HH head	Does not work does not look for work	Oyt of labour force: Does not work does not look for work	23.3	university	HH Head	18 to less than 35	9963	A	A	0	0	0	0	0	0	0	0	0	0	0	0	0	0	0
4626	Cairo	male	urban	urban	5	No Disablity	yes	no	no	no	no	no	no	no	no	no	The child is not transeferred for suspected delay	university	No Apaprent Disability	out of labor force :not looking for work	A	3			Wife of HH head	Does not work does not look for work	Oyt of labour force: Does not work does not look for work	22.9	university	HH Head	18 to less than 35	9973	A	A	0	0	0	0	0	0	0	0	0	0	0	0	0	0	0
4631	Cairo	male	urban	urban	3	No Disablity	yes	no	no	no	no	no	no	no	no	no	The child is not transeferred for suspected delay	High School and technical	No Apaprent Disability	out of labor force :not looking for work	A	1			Wife of HH head	Does not work does not look for work	Oyt of labour force: Does not work does not look for work	20.6	university	HH Head	18 to less than 35	9983	A	A	0	0	0	0	0	0	0	0	0	0	0	0	0	0	0
4634	Cairo	male	urban	urban	4	No Disablity	yes	no	no	no	no	no	no	no	no	no	The child is not transeferred for suspected delay	post grduate	No Apaprent Disability	Paid work	A	2			Wife of HH head	work (paid-unpaid-his own-employer)	in labour force (employed or unemployed)	26.7	university	HH Head	18 to less than 35	9993	A	A	0	0	0	0	0	0	0	0	0	0	0	0	0	0	0
4635	Cairo	male	urban	urban	4	No Disablity	yes	no	no	no	no	no	no	no	no	no	The child is not transeferred for suspected delay	post grduate	No Apaprent Disability	Paid work	A	2			Wife of HH head	work (paid-unpaid-his own-employer)	in labour force (employed or unemployed)	29.7	university	HH Head	18 to less than 35	9994	A	A	0	0	0	0	0	0	0	0	0	0	0	0	0	0	0
4638	Cairo	female	urban	urban	4	No Disablity	yes	no	no	no	no	no	no	no	no	no	The child is not transeferred for suspected delay	university	No Apaprent Disability	Paid work	A	2			Wife of HH head	work (paid-unpaid-his own-employer)	in labour force (employed or unemployed)	28.7	university	HH Head	18 to less than 35	10003	A	A	0	0	0	0	0	0	0	0	0	0	0	0	0	0	0
4642	Cairo	male	urban	urban	5	No Disablity	yes	no	no	no	no	no	no	no	no	no	The child is not transeferred for suspected delay	university	No Apaprent Disability	out of labor force :not looking for work	A	2			Wife of HH head	Does not work does not look for work	Oyt of labour force: Does not work does not look for work	24.5	university	HH Head	18 to less than 35	10013	A	A	0	0	0	0	0	0	0	0	0	0	0	0	0	0	0
4643	Cairo	female	urban	urban	5	No Disablity	yes	no	no	no	no	no	no	no	no	no	The child is not transeferred for suspected delay	university	No Apaprent Disability	out of labor force :not looking for work	A	2			Wife of HH head	Does not work does not look for work	Oyt of labour force: Does not work does not look for work	27.9	university	HH Head	18 to less than 35	10014	A	A	0	0	0	0	0	0	0	0	0	0	0	0	0	0	0
4646	Cairo	male	urban	urban	4	No Disablity	yes	no	no	no	no	yes	no	no	no	no	The child is not transeferred for suspected delay	university	No Apaprent Disability	Paid work	A	2			HH Head	work (paid-unpaid-his own-employer)	in labour force (employed or unemployed)	23.4	the child has no father in the HH	the child has no mother is not in the HH	18 to less than 35	10022	99	#N/A	0	0	0	0	0	0	0	0	0	0	0	0	0	0	0
4656	Cairo	male	urban	urban	4	No Disablity	yes	no	no	no	no	no	no	no	no	no	The child is not transeferred for suspected delay	university	No Apaprent Disability	out of labor force :not looking for work	A	1			Wife of HH head	Does not work does not look for work	Oyt of labour force: Does not work does not look for work	23.2	university	HH Head	18 to less than 35	10043	A	A	0	0	0	0	0	0	0	0	0	0	0	0	0	0	0
4660	Cairo	male	urban	urban	4	No Disablity	yes	no	no	no	no	no	no	no	no	no	The child is not transeferred for suspected delay	university	No Apaprent Disability	Paid work	A	2			Wife of HH head	work (paid-unpaid-his own-employer)	in labour force (employed or unemployed)	25.3	university	HH Head	18 to less than 35	10053	A	A	0	0	0	0	0	0	0	0	0	0	0	0	0	0	0
4664	Cairo	male	urban	urban	4	No Disablity	yes	no	no	no	no	no	no	no	no	no	The child is not transeferred for suspected delay	university	No Apaprent Disability	Paid work	A	1			Wife of HH head	work (paid-unpaid-his own-employer)	in labour force (employed or unemployed)	21.3	university	HH Head	18 to less than 35	10063	A	A	0	0	0	0	0	0	0	0	0	0	0	0	0	0	0
4673	Cairo	male	urban	urban	4	No Disablity	yes	no	no	no	no	no	no	no	no	no	The child is not transeferred for suspected delay	university	No Apaprent Disability	Paid work	A	2			Wife of HH head	work (paid-unpaid-his own-employer)	in labour force (employed or unemployed)	30.4	university	HH Head	18 to less than 35	10083	A	A	0	0	0	0	0	0	0	0	0	0	0	0	0	0	0
4674	Cairo	male	urban	urban	4	No Disablity	yes	no	no	no	no	no	no	no	no	no	The child is not transeferred for suspected delay	university	No Apaprent Disability	Paid work	A	2			Wife of HH head	work (paid-unpaid-his own-employer)	in labour force (employed or unemployed)	34.7	university	HH Head	18 to less than 35	10084	A	A	0	0	0	0	0	0	0	0	0	0	0	0	0	0	0
4679	Cairo	male	urban	urban	5	No Disablity	yes	no	no	no	no	no	no	no	no	no	The child is not transeferred for suspected delay	4 years istitute	No Apaprent Disability	out of labor force :not looking for work	A	1			Wife of HH head	Does not work does not look for work	Oyt of labour force: Does not work does not look for work	35.3	university	HH Head	35 to less than 40	10095	A	A	0	0	0	0	0	0	0	0	0	0	0	0	0	0	0
4684	Cairo	male	urban	urban	5	No Disablity	yes	no	no	no	no	no	no	no	no	no	The child is not transeferred for suspected delay	university	No Apaprent Disability	Paid work	A	1			HH Head	work (paid-unpaid-his own-employer)	in labour force (employed or unemployed)	35.2	the child has no father in the HH	the child has no mother is not in the HH	35 to less than 40	10105	99	#N/A	0	0	0	0	0	0	0	0	0	0	0	0	0	0	0
4687	Cairo	male	urban	urban	4	No Disablity	yes	no	no	no	no	no	no	no	no	no	The child is not transeferred for suspected delay	university	No Apaprent Disability	Paid work	A	2			Wife of HH head	work (paid-unpaid-his own-employer)	in labour force (employed or unemployed)	24.7	university	HH Head	18 to less than 35	10113	A	A	0	0	0	0	0	0	0	0	0	0	0	0	0	0	0
4693	Cairo	male	urban	urban	5	No Disablity	yes	no	no	no	no	yes	no	no	no	no	The child is not transeferred for suspected delay	university	No Apaprent Disability	out of labor force :not looking for work	A	1			Wife of HH head	Does not work does not look for work	Oyt of labour force: Does not work does not look for work	39.3	university	HH Head	35 to less than 40	10125	A	A	0	0	0	0	0	0	0	0	0	0	0	0	0	0	0
4698	Cairo	male	urban	urban	5	No Disablity	yes	no	no	no	no	no	no	no	no	no	The child is not transeferred for suspected delay	university	No Apaprent Disability	out of labor force :not looking for work	A	1			Wife of HH head	Does not work does not look for work	Oyt of labour force: Does not work does not look for work	36.3	university	HH Head	35 to less than 40	10135	A	A	0	0	0	0	0	0	0	0	0	0	0	0	0	0	0
4705	Cairo	male	urban	urban	4	No Disablity	yes	no	no	no	no	no	no	no	no	no	The child is not transeferred for suspected delay	university	No Apaprent Disability	Paid work	A	2			Wife of HH head	work (paid-unpaid-his own-employer)	in labour force (employed or unemployed)	25.9	university	HH Head	18 to less than 35	10153	A	A	0	0	0	0	0	0	0	0	0	0	0	0	0	0	0
4706	Cairo	female	urban	urban	4	No Disablity	yes	no	no	no	no	no	no	no	no	no	The child is not transeferred for suspected delay	university	No Apaprent Disability	Paid work	A	2			Wife of HH head	work (paid-unpaid-his own-employer)	in labour force (employed or unemployed)	28.1	university	HH Head	18 to less than 35	10154	A	A	0	0	0	0	0	0	0	0	0	0	0	0	0	0	0
4709	Cairo	female	urban	urban	4	No Disablity	yes	no	no	no	no	no	no	no	no	no	The child is not transeferred for suspected delay	university	No Apaprent Disability	Paid work	A	2			Wife of HH head	work (paid-unpaid-his own-employer)	in labour force (employed or unemployed)	26.6	university	HH Head	18 to less than 35	10163	A	A	0	0	0	0	0	0	0	0	0	0	0	0	0	0	0
4713	Cairo	female	urban	urban	4	No Disablity	yes	no	no	no	no	no	no	no	no	no	The child is not transeferred for suspected delay	university	No Apaprent Disability	Paid work	A	2			Wife of HH head	work (paid-unpaid-his own-employer)	in labour force (employed or unemployed)	34.1	university	HH Head	18 to less than 35	10173	A	A	0	0	0	0	0	0	0	0	0	0	0	0	0	0	0
4718	Cairo	female	urban	urban	6	No Disablity	yes	no	no	no	no	no	no	no	no	no	The child is not transeferred for suspected delay	university	No Apaprent Disability	out of labor force :not looking for work	A	3			Wife of HH head	Does not work does not look for work	Oyt of labour force: Does not work does not look for work	28.8	university	HH Head	18 to less than 35	10184	A	A	0	0	0	0	0	0	0	0	0	0	0	0	0	0	0
4732	Cairo	female	urban	urban	5	No Disablity	yes	no	no	no	no	no	no	no	no	no	The child is not transeferred for suspected delay	university	No Apaprent Disability	out of labor force :not looking for work	A	2			Wife of HH head	Does not work does not look for work	Oyt of labour force: Does not work does not look for work	21.3	university	HH Head	18 to less than 35	10214	A	A	0	0	0	0	0	0	0	0	0	0	0	0	0	0	0
4741	Cairo	female	urban	urban	5	No Disablity	yes	no	no	no	no	no	no	no	no	no	The child is not transeferred for suspected delay	university	No Apaprent Disability	out of labor force :not looking for work	A	2			Wife of HH head	Does not work does not look for work	Oyt of labour force: Does not work does not look for work	28.8	university	HH Head	18 to less than 35	10234	A	A	0	0	0	0	0	0	0	0	0	0	0	0	0	0	0
4745	Cairo	female	urban	urban	4	No Disablity	yes	no	no	no	no	no	no	no	no	no	The child is not transeferred for suspected delay	university	No Apaprent Disability	Paid work	A	2			Wife of HH head	work (paid-unpaid-his own-employer)	in labour force (employed or unemployed)	23.3	university	HH Head	18 to less than 35	10243	A	A	0	0	0	0	0	0	0	0	0	0	0	0	0	0	0
4750	Cairo	male	urban	urban	4	No Disablity	yes	no	no	no	no	no	no	no	no	no	The child is not transeferred for suspected delay	university	No Apaprent Disability	out of labor force :not looking for work	A	1			Wife of HH head	Does not work does not look for work	Oyt of labour force: Does not work does not look for work	26.3	university	HH Head	18 to less than 35	10254	A	A	0	0	0	0	0	0	0	0	0	0	0	0	0	0	0
4753	Cairo	female	urban	urban	4	No Disablity	yes	no	no	no	no	no	no	no	no	no	The child is not transeferred for suspected delay	university	No Apaprent Disability	Paid work	A	2			Wife of HH head	work (paid-unpaid-his own-employer)	in labour force (employed or unemployed)	26.1	university	HH Head	18 to less than 35	10263	A	A	0	0	0	0	0	0	0	0	0	0	0	0	0	0	0
4758	Cairo	female	urban	urban	6	No Disablity	yes	no	no	no	no	no	no	no	no	no	The child is not transeferred for suspected delay	university	No Apaprent Disability	out of labor force :not looking for work	A	3			Wife of HH head	Does not work does not look for work	Oyt of labour force: Does not work does not look for work	26.9	university	HH Head	18 to less than 35	10274	A	A	0	0	0	0	0	0	0	0	0	0	0	0	0	0	0
4763	Cairo	male	urban	urban	4	No Disablity	yes	no	no	no	no	no	no	no	no	no	The child is not transeferred for suspected delay	university	No Apaprent Disability	Paid work	A	1			Wife of HH head	work (paid-unpaid-his own-employer)	in labour force (employed or unemployed)	24.7	university	HH Head	18 to less than 35	10283	A	A	0	0	0	0	0	0	0	0	0	0	0	0	0	0	0
4771	Cairo	female	urban	urban	4	No Disablity	yes	no	no	no	no	no	no	no	no	no	The child is not transeferred for suspected delay	university	No Apaprent Disability	Paid work	A	2			Wife of HH head	work (paid-unpaid-his own-employer)	in labour force (employed or unemployed)	28.6	university	HH Head	18 to less than 35	10303	A	A	0	0	0	0	0	0	0	0	0	0	0	0	0	0	0
4772	Cairo	male	urban	urban	4	No Disablity	yes	no	no	no	no	yes	no	no	no	no	The child is not transeferred for suspected delay	university	No Apaprent Disability	Paid work	A	2			Wife of HH head	work (paid-unpaid-his own-employer)	in labour force (employed or unemployed)	31.7	university	HH Head	18 to less than 35	10304	A	A	0	0	0	0	0	0	0	0	0	0	0	0	0	0	0
4776	Cairo	female	urban	urban	7	No Disablity	yes	no	no	no	no	yes	no	no	no	no	The child is not transeferred for suspected delay	High School and technical	No Apaprent Disability	out of labor force :not looking for work	A	4			Wife of HH head	Does not work does not look for work	Oyt of labour force: Does not work does not look for work	23.6	High School and technical	HH Head	18 to less than 35	10314	A	A	0	0	0	0	0	0	0	0	0	0	0	0	0	0	0
4777	Cairo	female	urban	urban	7	No Disablity	yes	no	no	no	no	yes	no	no	no	no	The child is not transeferred for suspected delay	High School and technical	No Apaprent Disability	out of labor force :not looking for work	A	4			Wife of HH head	Does not work does not look for work	Oyt of labour force: Does not work does not look for work	25.7	High School and technical	HH Head	18 to less than 35	10315	A	A	0	0	0	0	0	0	0	0	0	0	0	0	0	0	0
4778	Cairo	female	urban	urban	7	No Disablity	yes	no	no	no	no	yes	no	no	no	no	The child is not transeferred for suspected delay	High School and technical	No Apaprent Disability	out of labor force :not looking for work	A	4			Wife of HH head	Does not work does not look for work	Oyt of labour force: Does not work does not look for work	28.2	High School and technical	HH Head	18 to less than 35	10316	A	A	0	0	0	0	0	0	0	0	0	0	0	0	0	0	0
4782	Cairo	female	urban	urban	6	No Disablity	yes	no	no	no	no	yes	no	no	no	no	The child is not transeferred for suspected delay	High School and technical	No Apaprent Disability	out of labor force :not looking for work	A	4			Wife of HH head	Does not work does not look for work	Oyt of labour force: Does not work does not look for work	17.3	High School and technical	HH Head	15 to less than 18	10323	A	A	0	0	0	0	0	0	0	0	0	0	0	0	0	0	0
4783	Cairo	female	urban	urban	6	No Disablity	yes	no	no	no	no	yes	no	no	no	no	The child is not transeferred for suspected delay	High School and technical	No Apaprent Disability	out of labor force :not looking for work	A	4			Wife of HH head	Does not work does not look for work	Oyt of labour force: Does not work does not look for work	20.4	High School and technical	HH Head	18 to less than 35	10324	A	A	0	0	0	0	0	0	0	0	0	0	0	0	0	0	0
4788	Cairo	male	urban	urban	6	No Disablity	yes	no	no	no	no	yes	no	no	no	no	The child is not transeferred for suspected delay	Prep	No Apaprent Disability	out of labor force :not looking for work	A	4			Wife of HH head	Does not work does not look for work	Oyt of labour force: Does not work does not look for work	17.2	Read and write	HH Head	15 to less than 18	10333	A	A	0	0	0	0	0	0	0	0	0	0	0	0	0	0	0
[truncated: 19,338 more rows]
[truncated: 41 more columns]
